# Supplementary material for: VAV2 signaling promotes regenerative proliferation in both cutaneous and head and neck squamous cell carcinoma
Source: Nat Commun. 2020 Sep 22;11:4788. doi: 10.1038/s41467-020-18524-3 (PMC7508832; doi:10.1038/s41467-020-18524-3)
Supplement: Supplementary file 4 — Supplementary Data 1 [file 41467_2020_18524_MOESM4_ESM.xlsx]

## Sheet: Table S1
SUPPLEMENTARY DATA 1. List of genes belonging to the Vav2Onc-regulated transcriptome.
Probeset	Gene symbol	Pattern in Vav2Onc cells	Normalized expression (WT1)	Normalized expression (WT2)	Normalized expression (WT3)	Normalized expression (Vav2-Onc 1)	Normalized expression (Vav2-Onc 2)	Normalized expression (Vav2-Onc 3)	P value	Q value
10608001	Eif2s3y	up	-0.243451	-0.25693	-0.194299	1.43926	1.477	1.296	0	0
10608138	Ddx3y	up	-0.137266	-0.156153	-0.205576	1.28436	1.23756	1.18613	0	0
10608107	Uty	up	-0.182045	-0.193097	-0.139522	1.14636	1.0673	1.00447	0	0
10435504	Gm5416	up	0.0972866	0.37634	-0.0331383	1.26109	1.48556	0.94523	0	0
10389231	Ccl3	up	0.17346	0.326602	0.210564	1.09395	0.75269	2.52292	0	0
10481627	Lcn2	up	0.5943	0.989039	0.416474	1.67862	1.78397	1.71818	0	0
10487597	Il1b	up	0.0729757	0.117957	0.0428068	1.01074	0.607895	2.17367	0	0
10493831	S100a8	up	-0.0898905	0.0824033	-0.0408534	1.00082	0.978435	1.05067	0	0
10523156	Cxcl2	up	-0.141352	-0.050437	-0.103847	0.883264	0.448805	1.95781	0	0
10587315	Gsta4	up	0.243998	1.04885	0.226212	1.36424	1.93311	1.49526	2.81e-07	0.001
10513739	Tnc	up	0.727396	1.42107	0.898286	2.16578	1.80168	2.31374	2.81e-07	0.001
10499861	S100a9	up	-0.0185805	-0.0068491	-0.0482219	0.989258	0.771481	1.08365	2.81e-07	0.001
10550482	Igfl3	up	0.56707	0.646604	0.761272	1.14544	1.91227	1.57881	2.81e-07	0.001
10607972	Kdm5d	up	-0.171789	-0.19275	-0.225819	0.756109	0.726435	0.626526	2.81e-07	0.001
10432774	Krt6b	up	0.909346	2.78626	1.04418	2.92308	3.17749	2.66006	2.81e-07	0.001
10380061	Rnu3b1	up	0.359109	0.496204	0.528165	1.20536	1.51276	1.26981	2.81e-07	0.001
10380063	Rnu3b1	up	0.359109	0.496204	0.528165	1.20536	1.51276	1.26981	2.81e-07	0.001
10380059	Rnu3b1	up	0.359109	0.496204	0.528165	1.20536	1.51276	1.26981	2.81e-07	0.001
10380065	Rnu3b1	up	0.359109	0.496204	0.528165	1.20536	1.51276	1.26981	2.81e-07	0.001
10368277	Rps12	up	0.515961	0.52392	0.510603	1.21197	1.44797	1.38838	8.44e-07	0.0015
10350516	Ptgs2	up	0.294117	0.386944	0.375846	1.1682	0.846699	1.96594	8.44e-07	0.0015
10391061	Krt16	up	0.543018	1.93209	0.766526	1.92642	2.53764	2.07617	8.44e-07	0.0015
10362674	Rnu3a	up	0.186308	0.246021	0.217835	0.870452	1.15056	1.00201	8.44e-07	0.0015
10358787	Lamc2	up	0.617094	0.659064	0.620095	1.33177	1.3703	1.5824	8.44e-07	0.0015
10583044	Mmp13	up	0.0364632	0.0824947	0.144238	1.05276	0.534344	1.25178	8.44e-07	0.0015
10404069	Hist1h1a	up	0.592509	0.940819	0.673276	1.77682	1.66055	1.21639	1.41e-06	0.00172414
10523717	Spp1	up	0.0501184	0.183477	0.11308	0.882639	0.442117	2.10176	1.41e-06	0.00172414
10409988	Taf1d	up	0.837163	1.08067	0.965793	1.81344	1.77157	1.5098	1.97e-06	0.00225807
10405739	Taf1d	up	0.837163	1.08067	0.965793	1.81344	1.77157	1.5098	1.97e-06	0.00225807
10391985	Taf1d	up	0.837163	1.08067	0.965793	1.81344	1.77157	1.5098	1.97e-06	0.00225807
10583318	Taf1d	up	0.837163	1.08067	0.965793	1.81344	1.77157	1.5098	2.25e-06	0.00235294
10512156	Aqp3	up	1.37192	1.5906	1.20027	1.98759	2.30889	2.03103	3.09e-06	0.00297297
10498978	Lrat	up	0.189094	0.123075	0.170285	1.16303	0.83469	0.658316	3.09e-06	0.00297297
10563597	Saa3	up	0.218433	0.3094	0.0746544	1.44671	0.317218	1.88184	3.66e-06	0.00325
10534667	Serpine1	up	0.179389	0.28986	0.391255	1.07473	0.627686	1.52999	3.66e-06	0.00325
10574027	Mt1	up	1.29988	1.50741	1.59745	2.32432	2.1384	1.95797	5.34e-06	0.0044186
10389775	Pctp	up	0.869764	0.804185	0.868135	1.37768	1.73979	1.33798	5.91e-06	0.00477273
10416837	Irg1	up	-0.163389	0.0145822	-0.141387	0.519429	0.158749	1.62105	6.47e-06	0.00511111
10363541	Ass1	up	0.564554	0.952678	0.498518	1.52683	1.48548	1.11986	6.47e-06	0.00511111
10485982	Actc1	up	0.35919	0.403463	0.344932	1.32245	1.35337	0.588238	6.75e-06	0.00510638
10471154	Ass1	up	0.539489	0.922349	0.468064	1.48266	1.44123	1.08586	7.03e-06	0.00520833
10489235	9430008C03Rik	up	0.304572	0.443252	0.386623	1.09474	1.04514	0.858571	7.31e-06	0.00530612
10408081	Hist1h1b	up	0.879653	1.11957	0.926599	1.57988	1.69073	1.51665	7.31e-06	0.00530612
10408200	Hist1h4f	up	1.10974	1.2339	1.13124	1.75787	1.88649	1.66075	7.31e-06	0.00530612
10498024	Slc7a11	up	0.143382	0.438594	0.0158618	1.21471	0.517961	1.14156	7.87e-06	0.00528302
10381798	Myl4	up	0.673774	0.773837	0.558609	1.52468	1.68381	0.884567	8.16e-06	0.00537037
10512279	Cntfr	up	0.217626	0.555158	0.684105	1.70912	0.839073	1.10873	8.44e-06	0.00535714
10445746	Trem1	up	-0.220651	-0.150887	-0.157285	0.444967	0.0958966	1.16241	8.72e-06	0.0054386
10432780	Krt6a	up	1.11496	2.3978	2.1189	2.48363	2.9955	2.54289	9.28e-06	0.00568966
10404061	Hist1h2bb	up	0.801492	1.05368	0.962218	1.49538	1.4916	1.61254	1.04e-05	0.00627119
10518350	Hmgb2	up	0.599536	0.714811	0.604029	1.1922	1.31345	1.14208	1.07e-05	0.00633333
10582275	Slc7a5	up	0.928498	1.30275	1.02255	1.7783	1.8046	1.52974	1.12e-05	0.00655738
10420362	Gjb2	up	0.909993	1.99408	1.09975	2.61856	1.92584	1.95601	1.29e-05	0.00741935
10505614	Tyrp1	up	0.387978	0.477059	0.598903	1.60003	0.828898	1.04106	1.35e-05	0.00761905
10358476	Prg4	up	0.111412	0.307006	0.134754	1.31687	0.416299	0.920239	1.41e-05	0.0078125
10541614	Clec4d	up	-0.0462514	0.00910567	-0.0376394	0.610378	0.155082	1.39477	1.41e-05	0.0078125
10441813	Snora20	up	0.189004	0.38742	0.403323	0.883883	0.989786	0.779458	1.43e-05	0.00772727
10518352	Hmgb2	up	0.554342	0.647463	0.580111	1.14932	1.21047	1.06336	1.46e-05	0.00764706
10608637	Gm5483	up	0.268778	0.329102	0.163956	0.681407	0.7816	1.05613	1.46e-05	0.00764706
10599972	Hnrnpa3	up	1.61436	1.73687	1.72534	2.25397	2.26257	2.20017	1.49e-05	0.00757143
10487238	Hdc	up	0.0412823	0.217812	0.151049	0.628079	0.414077	1.50427	1.49e-05	0.00757143
10537146	Akr1b8	up	0.443428	0.635548	0.463727	1.01781	1.14307	1.04961	1.52e-05	0.0075
10583316	Taf1d	up	1.77072	1.99726	1.78577	2.35567	2.43277	2.42758	1.8e-05	0.00876712
10403943	Hist1h2bm	up	0.803651	1.0461	0.841371	1.46891	1.59867	1.29238	1.91e-05	0.00918919
10587486	Set	up	1.40553	1.57153	1.56768	2.05395	2.05851	2.03598	1.97e-05	0.00933333
10390707	Top2a	up	0.911414	1.06548	0.850649	1.45751	1.54921	1.45125	2e-05	0.0093421
10608689	LOC790956	up	2.20308	2.13775	2.25516	2.62494	2.85639	2.69344	2e-05	0.0093421
10492045	Hnrnpa3	up	1.72676	1.8728	1.79893	2.31666	2.33204	2.34099	2.11e-05	0.00961539
10411739	Ccnb1	up	0.820586	1.00724	0.694594	1.39961	1.46678	1.30875	2.11e-05	0.00961539
10562637	Ccnb1	up	0.998276	1.19144	0.842186	1.54614	1.62405	1.5166	2.25e-05	0.01
10439289	BC117090	up	0.0248704	0.0678591	-0.232746	0.405983	0.825038	0.311622	2.25e-05	0.01
10507433	Ptch2	up	0.25445	0.265447	0.124174	1.05721	0.533496	0.822588	2.31e-05	0.00987952
10515836	Ccnb1	up	0.701712	0.882516	0.600382	1.28334	1.35256	1.17217	2.31e-05	0.00987952
10516064	Mfsd2a	up	0.520446	0.692474	0.447676	1.22785	1.18939	0.89983	2.31e-05	0.00987952
10487930	Pcna	up	1.79201	1.96071	1.96422	2.44991	2.38533	2.46546	2.31e-05	0.00987952
10571870	Hmgb2	up	0.727741	0.809752	0.722662	1.2676	1.3333	1.2095	2.42e-05	0.00977273
10461391	Pcna	up	1.78876	1.94823	1.95848	2.43934	2.37415	2.4565	2.47e-05	0.00988764
10422249	Dct	up	0.427164	0.415502	0.596503	1.33664	0.846862	0.960577	2.53e-05	0.01
10510172	Hmgb2	up	0.694614	0.793905	0.699863	1.26418	1.29033	1.18362	2.53e-05	0.01
10403978	Gm13646	up	1.95541	2.16778	1.96813	2.52241	2.59807	2.52385	3.01e-05	0.0116304
10462973	Hells	up	0.217725	0.361629	0.285238	0.803687	0.794494	0.770802	3.4e-05	0.0128723
10454807	Snora74a	up	0.738274	0.858193	0.810101	1.26215	1.38496	1.24242	3.49e-05	0.0130526
10555695	Rrm1	up	1.17573	1.35108	1.17033	1.66121	1.81346	1.72497	3.6e-05	0.0133333
10600593	Hnrnpa3	up	1.80694	1.94848	1.88231	2.36594	2.35899	2.39338	3.88e-05	0.0142268
10350838	2810417H13Rik	up	0.559024	0.739764	0.597643	1.23278	1.16404	1.01206	3.99e-05	0.0144898
10463551	Elovl3	up	1.8618	1.90553	1.66903	2.20692	2.75413	2.09987	3.99e-05	0.0144898
10408070	Gm13646	up	2.06344	2.25448	2.05731	2.59498	2.65936	2.6206	3.99e-05	0.0144898
10462442	Il33	up	1.08354	1.11478	0.838986	1.68421	1.39763	1.51635	4.19e-05	0.0147525
10424779	Cks2	up	1.01436	1.08695	0.87258	1.54	1.52641	1.39704	4.3e-05	0.015
10575095	Has3	up	-0.0177914	0.282892	-0.157855	0.574449	0.600236	0.518184	4.47e-05	0.0152885
10469712	Pdss1	up	1.06479	1.38711	0.820923	1.39906	2.08693	1.48364	4.53e-05	0.0153333
10439292	BC100530	up	2.33279	2.6014	1.59548	2.76658	3.01586	2.61528	4.58e-05	0.0153774
10403948	Hist1h2be	up	1.77896	2.00853	1.80333	2.33707	2.38905	2.34615	4.58e-05	0.0153774
10437945	Mcm4	up	0.685058	0.813971	0.794354	1.19323	1.27598	1.25468	4.75e-05	0.0156481
10357553	Il24	up	0.000362	-0.0576516	-0.110437	0.468155	0.202742	0.744172	4.78e-05	0.0154545
10586448	2810417H13Rik	up	0.408607	0.630185	0.413943	1.02713	1.023	0.881535	4.78e-05	0.0154545
10379636	Slfn4	up	-0.104937	0.537415	1.12375	1.09509	0.182628	2.52289	4.92e-05	0.015625
10467191	Ankrd1	up	-0.0811516	-0.00501577	-0.106867	0.0308591	1.18401	0.309175	4.92e-05	0.015625
10405185	Cks2	up	0.81525	0.950882	0.723722	1.37146	1.36705	1.21172	5.06e-05	0.0157895
10470893	Set	up	1.42545	1.56458	1.54592	2.03103	1.95183	1.98361	5.26e-05	0.0162609
10356312	Ncl	up	1.70474	1.81245	1.70817	2.17033	2.23701	2.23852	5.43e-05	0.0164957
10408210	Hist1h2bc	up	1.97816	2.16962	1.95175	2.49526	2.55616	2.49606	5.43e-05	0.0164957
10360398	Ifi202b	up	0.450309	0.301938	0.304455	1.13553	0.499617	1.08768	5.48e-05	0.0163866
10353004	Cks2	up	0.947232	1.06529	0.84915	1.51255	1.47589	1.31789	5.77e-05	0.0170833
10446074	Uhrf1	up	0.287421	0.448385	0.335376	0.737837	0.907001	0.831494	5.96e-05	0.017377
10437222	Hnrnpa3	up	1.71206	1.83931	1.77893	2.23608	2.22387	2.27717	6.02e-05	0.0173984
10410039	Ptch1	up	0.746926	0.75547	0.738217	1.42574	0.972714	1.37095	6.19e-05	0.0177419
10403980	Gm13646	up	2.10081	2.2961	2.09857	2.61358	2.6924	2.60423	6.33e-05	0.018
10557156	Plk1	up	0.635461	0.843513	0.6448	1.1518	1.33523	1.05621	6.44e-05	0.0181746
10583314	Taf1d	up	2.07738	2.4588	2.08636	2.68921	2.75474	2.66981	6.5e-05	0.018189
10473008	Hnrnpa3	up	1.74674	1.86926	1.82024	2.305	2.24492	2.27173	6.78e-05	0.0188281
10574023	Mt2	up	2.77163	2.77386	2.84971	3.2818	3.30668	3.16449	6.81e-05	0.0187597
10344741	Hnrnpa3	up	1.55683	1.69808	1.63823	2.0922	2.07727	2.11372	6.83e-05	0.0186923
10515113	Hnrnpa3	up	1.55683	1.69808	1.63823	2.0922	2.07727	2.11372	6.83e-05	0.0186923
10476093	Nop56	up	1.25308	1.40806	1.36962	1.90011	1.75145	1.78941	6.86e-05	0.0184848
10352798	Kcnh1	up	0.154846	0.240576	0.269023	0.957757	0.674734	0.507286	6.89e-05	0.0184211
10523168	Epgn	up	0.415885	0.766159	0.573504	1.2636	0.889562	1.13244	6.97e-05	0.0185075
10475456	Duox1	up	0.172314	0.39809	0.358477	0.621638	0.965412	0.742397	7.03e-05	0.0185185
10390117	Itga3	up	0.705924	0.798033	0.742448	1.13816	1.20471	1.28259	7.17e-05	0.0186131
10399087	Ncapg2	up	0.42059	0.475518	0.387843	0.836879	0.924434	0.882247	7.2e-05	0.0185507
10528200	Hnrnpa3	up	1.58742	1.71305	1.67604	2.11308	2.11597	2.11913	7.37e-05	0.0188489
10461152	Snhg1	up	0.318746	0.518757	0.458127	0.994708	0.97893	0.714465	7.73e-05	0.0195035
10394978	Rrm2	up	0.524458	0.764583	0.714315	1.12781	1.16895	1.07902	8.04e-05	0.02
10504125	Gm3893	up	1.17832	1.30982	1.31663	1.7036	1.64646	1.83433	8.27e-05	0.0204167
10504123	Gm3893	up	1.17832	1.30982	1.31663	1.7036	1.64646	1.83433	8.3e-05	0.0203448
10369815	Cdk1	up	0.678532	0.929571	0.606051	1.23569	1.29021	1.09658	8.77e-05	0.0212245
10527158	Fscn1	up	0.59275	1.02771	0.811587	1.28897	1.32967	1.2407	8.86e-05	0.0212838
10591781	Anln	up	0.969073	1.07956	0.919748	1.35046	1.54106	1.41891	8.86e-05	0.0212838
10568714	Mki67	up	1.45791	1.49784	1.30717	1.89007	1.9315	1.78524	9.34e-05	0.0218421
10528915	Tyms	up	0.808381	0.928287	0.822365	1.26411	1.35663	1.26615	9.34e-05	0.0218421
10547664	Clec4e	up	-0.138999	-0.0264073	-0.0533188	0.313179	0.0607022	1.21318	9.98e-05	0.0229032
10579142	Gm7730	up	0.989024	1.10794	1.13491	1.49665	1.57298	1.471	9.98e-05	0.0229032
10482762	Idi1	up	1.3771	1.4659	1.23066	1.64668	2.08743	1.70949	9.98e-05	0.0229032
10508723	Snora61	up	1.19021	1.05839	1.11884	1.49638	1.57952	1.57638	0.000104	0.0233544
10344981	Pi15	up	0.445134	0.699674	0.826859	1.31857	1.19609	0.882792	0.000104	0.0233333
10377117	Myh4	up	1.56859	1.57349	1.44977	1.80421	1.80526	2.59443	0.000104	0.0233333
10437040	Chaf1b	up	0.227333	0.390585	0.3356	0.757231	0.780307	0.735683	0.000106	0.0234161
10504121	Gm3893	up	1.08636	1.23082	1.22669	1.60568	1.544	1.72436	0.000111	0.0241718
10524169	Pole	up	0.308527	0.463552	0.317664	0.763119	0.857898	0.77966	0.000111	0.0241718
10516246	Cdca8	up	0.269526	0.361798	0.244117	0.738946	0.837652	0.60742	0.000111	0.0239394
10546163	Mcm2	up	0.361566	0.584268	0.47886	0.891023	0.95619	0.892514	0.000116	0.0245238
10474875	Casc5	up	0.755392	0.822652	0.674133	1.18747	1.23094	1.12837	0.000118	0.0247929
10574427	Impdh2	up	-0.0682325	0.0250469	0.101192	0.602432	0.597069	0.19957	0.00012	0.025
10523182	Areg	up	0.12263	0.286384	0.19498	0.887599	0.431336	0.695985	0.000121	0.0250877
10575034	Cdh3	up	0.940503	1.08109	0.925213	1.58142	1.46326	1.24914	0.000121	0.0250581
10503370	Hnrnpa3	up	1.70619	1.81503	1.78664	2.23269	2.16286	2.19865	0.000125	0.0256069
10403957	Hist1h4m	up	2.45282	2.47546	2.41979	2.89716	2.87623	2.84387	0.000126	0.0258046
10504178	Gm3893	up	1.3279	1.46768	1.49104	1.90758	1.74051	1.9502	0.000127	0.0257714
10408092	Hist1h4m	up	2.45282	2.47546	2.41979	2.89716	2.87175	2.84387	0.00013	0.0263068
10572635	Sfn	up	2.05755	2.16007	2.0439	2.56347	2.57706	2.403	0.000134	0.0267416
10582809	Tk1	up	0.232826	0.350802	0.232093	0.680542	0.808979	0.598073	0.000141	0.0280447
10504148	Gm3893	up	1.33574	1.47856	1.50791	1.92072	1.74643	1.9503	0.000141	0.0279444
10462796	Kif11	up	0.900261	1.07028	0.768031	1.33038	1.37633	1.34908	0.000143	0.0281215
10463355	Scd2	up	1.50575	1.78646	1.51673	2.33843	2.01038	1.88529	0.000156	0.0303846
10517067	Sfn	up	2.28258	2.32242	2.31854	2.79729	2.79545	2.58456	0.000158	0.0307104
10471675	Glo1	up	1.49696	1.31421	1.24179	1.63587	1.86488	1.80767	0.000159	0.0305405
10578045	Nrg1	up	-0.0288585	0.00170793	0.00749508	0.458908	0.371334	0.390775	0.000162	0.0308021
10346634	Nop58	up	0.72287	0.858335	0.837103	1.32312	1.2173	1.14292	0.000162	0.0306915
10455439	Hmgb1	up	1.60549	1.69477	1.68377	2.09125	2.10984	2.02182	0.000166	0.0312698
10497483	Hmgb1	up	1.62849	1.68926	1.65553	2.04291	2.13298	2.03114	0.000168	0.0314211
10584576	Hspa8	up	1.04018	1.31307	1.33828	1.59505	1.7502	1.61373	0.000171	0.0317801
10421309	Slc39a14	up	0.332674	0.539081	0.566327	1.171	0.674776	0.971224	0.000174	0.0319689
10382998	Birc5	up	0.244521	0.310402	0.280829	0.670509	0.814063	0.586225	0.000174	0.0319689
10432767	Gm5478	up	0.438703	0.990301	0.471573	1.05449	1.24449	1.01679	0.000175	0.032
10360764	Enah	up	0.785571	1.03072	0.903452	1.271	1.53976	1.18109	0.000177	0.0321429
10513818	Stmn1	up	1.28657	1.26093	1.30533	1.84886	1.6307	1.62237	0.000178	0.032132
10534974	Mcm7	up	0.730176	0.97199	0.823061	1.26491	1.32012	1.20297	0.000183	0.0328283
10572906	Mcm5	up	0.390635	0.581267	0.478171	0.867268	0.959892	0.867973	0.000184	0.0329146
10375880	Nhp2	up	0.652005	0.747929	0.715623	1.17043	1.2257	0.957482	0.000185	0.03295
10350173	Tnnt2	up	0.236488	0.25317	0.232187	0.724597	0.983579	0.34334	0.00019	0.0333663
10584578	Hspa8	up	1.05474	1.31753	1.34628	1.60118	1.74604	1.61898	0.000193	0.0335784
10403743	Inhba	up	0.0577663	0.117638	0.144308	0.474811	0.372129	0.772193	0.000199	0.0345366
10567213	LOC100047986	up	1.3282	1.31972	1.39985	1.83383	1.92821	1.52781	0.000202	0.0349029
10504169	4933409K07Rik	up	1.23751	1.36335	1.38859	1.75286	1.65393	1.82074	0.000202	0.0347826
10554325	5730590G19Rik	up	0.263188	0.409132	0.260073	0.752398	0.824123	0.592929	0.000204	0.0349519
10494405	Hist2h3b	up	2.59215	2.61566	2.51261	2.92243	3.0183	2.98304	0.000208	0.0351905
10536667	Ptprz1	up	0.356993	0.288201	0.210447	0.63474	0.848571	0.580018	0.000215	0.0362559
10400589	C79407	up	0.547191	0.657234	0.478552	1.04706	1.0426	0.83346	0.000217	0.0364623
10391490	Etv4	up	-0.0972315	0.11213	-0.00438542	0.630886	0.427991	0.245077	0.000217	0.0364623
10548600	Hmgb1	up	1.6421	1.73547	1.70373	2.05939	2.15372	2.06586	0.000218	0.0362617
10504957	Smc2	up	0.532177	0.758716	0.566755	1.02164	1.11997	0.94782	0.00022	0.0363256
10403413	Idi1	up	1.28275	1.41169	1.19739	1.56427	1.96164	1.61016	0.00022	0.0362037
10359161	Soat1	up	2.02144	1.82591	1.95652	2.13806	2.55234	2.32667	0.00022	0.036083
10449644	Glo1	up	1.36611	1.1539	1.09969	1.49956	1.68116	1.63829	0.000222	0.0361187
10351035	Gas5	up	0.573705	0.697544	0.710755	1.10755	0.999403	1.08836	0.000226	0.0362613
10569646	Ccnd1	up	1.09949	1.29083	1.45124	1.89323	1.56037	1.67464	0.000231	0.0367713
10508986	Stmn1	up	1.31886	1.30845	1.34283	1.86631	1.64751	1.6607	0.000234	0.0371429
10425046	Apol7e	up	0.292847	0.258965	0.362171	0.678256	0.734223	0.666367	0.000236	0.0372444
10408077	Hist1h2ak	up	1.42703	1.65368	1.4748	1.95081	2.0315	1.80176	0.000238	0.0374779
10394770	Odc1	up	0.685891	0.837073	0.645788	1.38889	0.965356	1.11029	0.000246	0.0382895
10521731	Ncapg	up	0.33769	0.461286	0.322687	0.829558	0.828208	0.670401	0.000246	0.0381659
10423836	Cthrc1	up	0.0248376	0.0922263	0.136137	0.735517	0.502601	0.27605	0.00025	0.0386957
10404067	Hist1h4b	up	2.48884	2.52149	2.4737	2.89826	2.89195	2.86976	0.000251	0.0386147
10494407	Hist2h2bb	up	0.499293	0.615081	0.497861	0.889749	1.04835	0.861635	0.000251	0.0384914
10496204	Cenpe	up	0.330654	0.462522	0.338526	0.831554	0.849506	0.650013	0.000255	0.038927
10408087	Gm13646	up	1.50274	1.65196	1.52348	1.92878	1.99941	1.94226	0.000255	0.038927
10403959	Gm13646	up	1.50274	1.65196	1.52348	1.92878	1.99941	1.94226	0.000255	0.0386383
10563780	E2f8	up	0.319535	0.465755	0.315179	0.842459	0.848352	0.622064	0.000256	0.0385593
10407120	Rps3a	up	1.11955	1.05934	1.07856	1.49269	1.292	1.7137	0.00026	0.0387815
10582835	Hmgb1	up	1.891	1.89976	1.88892	2.25523	2.33629	2.25363	0.00026	0.0386611
10497122	Depdc1a	up	0.25105	0.369167	0.155468	0.698338	0.746943	0.540872	0.000262	0.0388333
10362593	Npm1	up	1.80908	1.88881	1.83058	2.27678	2.31672	2.11213	0.000268	0.0395021
10582295	Odc1	up	0.720334	0.869129	0.804253	1.50051	0.929133	1.28922	0.000268	0.0394215
10494322	Anp32e	up	0.581584	0.733355	0.574223	1.14365	1.03385	0.927418	0.000268	0.0394215
10489239	9430008C03Rik	up	0.422333	0.596278	0.511691	0.904493	1.00472	0.804358	0.00027	0.0393033
10472820	Itga6	up	1.73287	1.67755	1.66003	1.8921	2.12647	2.24459	0.000271	0.0393878
10408085	Hist1h2an	up	2.25204	2.39225	2.24279	2.65385	2.76854	2.64428	0.000273	0.0395122
10598976	Timp1	up	0.123028	0.79852	0.410869	1.02516	0.656704	1.05254	0.000274	0.0394737
10373179	Gli1	up	0.0556885	0.108032	0.133013	0.633103	0.385437	0.462467	0.000276	0.0395564
10408243	Hist1h4b	up	2.27046	2.3149	2.26881	2.69294	2.68162	2.64607	0.000277	0.0395181
10600545	Hmgb1	up	1.95134	1.98918	1.97824	2.32964	2.39231	2.35184	0.000277	0.03944
10404045	Hist1h2ao	up	2.28798	2.41249	2.29331	2.68438	2.79219	2.68685	0.00028	0.0396414
10411332	Hmgcr	up	1.72961	1.76665	1.59343	1.99582	2.43943	1.90193	0.000285	0.0401984
10419015	Cdhr1	up	-0.214735	-0.105271	-0.196421	0.104216	0.407025	0.141692	0.000287	0.0401575
10590494	Kif15	up	0.46903	0.543136	0.378621	0.845008	0.911561	0.806613	0.000291	0.0403906
10515744	Cdc20	up	0.24023	0.411577	0.206509	0.735425	0.777355	0.54653	0.000291	0.0402724
10408225	Hist1h4c	up	0.422188	0.597241	0.503792	0.948032	1.02929	0.735756	0.000293	0.0404264
10497325	Hmgb1	up	2.00828	2.0332	2.04722	2.4069	2.44028	2.38845	0.000294	0.0404247
10404028	Hist1h3g	up	2.51343	2.55245	2.42506	2.83642	2.94799	2.86563	0.000295	0.0403846
10475990	Slc20a1	up	0.795129	0.871626	0.8904	1.21595	1.17517	1.33841	0.0003	0.0408046
10408118	Hist1h2ao	up	2.17698	2.32101	2.18602	2.5795	2.68518	2.58016	0.000303	0.0411069
10594426	Zwilch	up	0.344176	0.460115	0.324916	0.783763	0.818319	0.694404	0.000303	0.0409886
10509514	Sh2d5	up	-0.0937853	0.0416479	0.0276487	0.426355	0.378225	0.331641	0.000311	0.041579
10357436	Mcm6	up	0.604437	0.838954	0.809598	1.0976	1.14337	1.19037	0.000313	0.0416854
10553274	Saa2	up	-0.15328	-0.0560311	-0.14578	0.650133	0.00509308	0.315401	0.000318	0.0421642
10462361	Hmgb1	up	1.97286	2.00256	2.00172	2.34811	2.39885	2.36549	0.000318	0.0421642
10403938	Hist1h2ao	up	2.15227	2.28195	2.15604	2.54483	2.65355	2.54457	0.000319	0.042037
10497831	Ccna2	up	1.10488	1.32876	1.055	1.4991	1.66158	1.51755	0.000323	0.0423247
10418480	Gnl3	up	0.760397	0.957008	0.916625	1.3237	1.30283	1.1736	0.000323	0.0422794
10490838	Fabp5	up	2.04981	2.21165	1.89303	2.33844	2.68847	2.33284	0.000325	0.0423077
10512327	4933409K07Rik	up	1.13563	1.26705	1.28756	1.6359	1.53627	1.67943	0.000329	0.0427007
10424413	Hmgb1	up	2.03481	2.05239	2.07026	2.42143	2.46851	2.39423	0.00033	0.0426545
10487480	Bub1	up	0.508219	0.652651	0.452219	1.02226	0.995287	0.784734	0.00033	0.0425362
10432831	Krt73	up	-0.0863722	1.67496	-0.093958	2.12823	0.107197	0.479966	0.000331	0.0425271
10489434	Wfdc12	up	0.187008	0.0978811	-0.0494235	0.478192	0.679803	0.268092	0.000333	0.0425899
10570470	Hmgb1	up	1.59031	1.67204	1.6304	1.97509	2.05125	2.00035	0.000335	0.0425714
10353341	Hmgb1	up	2.00449	2.0322	2.03181	2.37454	2.42571	2.39483	0.000337	0.0425979
10344713	Ahcy	up	0.768607	0.952278	0.922718	1.41699	1.34694	1.07037	0.000338	0.0425886
10566142	Hmgb1	up	1.65661	1.70567	1.68721	2.04374	2.10082	2.02982	0.000348	0.0436268
10485131	Gyltl1b	up	0.489528	0.594946	0.572128	1.02784	0.927074	0.846814	0.000348	0.0436268
10404063	Hist1h2ab	up	0.408646	0.641434	0.508389	1.00306	0.966933	0.770605	0.000351	0.0436364
10500543	Hmgb1	up	1.90912	1.96986	1.93264	2.26171	2.35205	2.32217	0.000352	0.0436237
10554445	Prc1	up	0.494238	0.605009	0.397709	0.84733	0.962951	0.835404	0.000355	0.043737
10393449	Socs3	up	0.113852	0.224599	0.334183	0.541914	0.48162	0.842419	0.000359	0.044
10354247	Fhl2	up	0.199981	0.4522	0.274998	0.830346	0.76005	0.536445	0.000362	0.0441924
10361110	Dtl	up	0.399703	0.418363	0.294417	0.821507	0.724723	0.702756	0.000367	0.0446918
10510391	Srm	up	1.10382	1.2555	1.35076	1.63071	1.66068	1.54906	0.000367	0.0445734
10477187	Tpx2	up	0.316319	0.42717	0.332344	0.821768	0.782335	0.617101	0.000373	0.0451701
10453252	Hmgb1	up	1.7558	1.82778	1.82854	2.1497	2.21383	2.16071	0.000375	0.0451525
10506680	Tmem48	up	0.626825	0.691429	0.629936	1.03851	1.07302	0.958875	0.000375	0.0451014
10408111	Hist1h2ao	up	2.35921	2.47456	2.34441	2.72664	2.83536	2.74133	0.000387	0.0461409
10499639	Cks1b	up	0.778078	1.09047	0.86933	1.36559	1.37782	1.17615	0.000389	0.0462207
10461642	Scarna17	up	1.94506	1.87152	1.92675	2.38717	2.18688	2.286	0.000392	0.0465
10459766	Scarna17	up	1.94506	1.87152	1.92675	2.38717	2.18688	2.286	0.000395	0.046711
10394142	Hmgb1	up	1.65771	1.80595	1.77419	2.10483	2.18535	2.0689	0.000396	0.0466225
10408074	Hist1h4b	up	2.43182	2.4368	2.39599	2.80883	2.78356	2.78273	0.000398	0.0467327
10569994	Hmgb1	up	1.8249	1.87062	1.84636	2.1689	2.25834	2.22072	0.000401	0.0469408
10402750	Hmgb1	up	1.94981	1.98598	2.00899	2.33759	2.40422	2.30107	0.000412	0.0477199
10570621	Defb3	up	0.0978636	0.348824	0.0617501	0.66396	0.81752	0.250007	0.000412	0.0475974
10420426	F630043A04Rik	up	0.194525	0.211528	0.164454	0.665213	0.570038	0.454014	0.000414	0.0476699
10386949	Hmgb1	up	2.01016	2.03742	2.03542	2.37082	2.42157	2.39034	0.000417	0.0478065
10408246	Hist1h3a	up	2.41613	2.4608	2.35301	2.72795	2.84323	2.76825	0.000417	0.0476849
10494386	Hist1h2an	up	1.6506	1.79304	1.71938	2.08284	2.20142	1.99713	0.000418	0.0475962
10535852	Slc7a1	up	0.596476	0.767798	0.633106	1.27228	1.01675	0.901594	0.000419	0.0476358
10583297	Taf1d	up	0.940794	1.01892	1.01584	1.48075	1.43603	1.19028	0.000421	0.047707
10408094	Hist1h2ao	up	2.22661	2.3599	2.22662	2.60488	2.71796	2.60828	0.000421	0.047707
10386187	Rpl24	up	1.4293	1.46631	1.51891	1.82746	1.9367	1.74678	0.000423	0.0475633
10353420	Mcm3	up	0.160584	0.331592	0.326169	0.613064	0.711105	0.607289	0.000423	0.0474763
10449575	Ppil1	up	0.197658	0.415758	0.317918	0.75832	0.725777	0.586851	0.000433	0.0482759
10553857	Hmgb1	up	1.47447	1.54998	1.57282	1.93199	1.93624	1.82904	0.000433	0.0481562
10515431	Kif2c	up	0.3608	0.477897	0.292144	0.75033	0.87672	0.632039	0.000441	0.0488162
10565589	Hmgb1	up	2.06853	2.08737	2.0832	2.41223	2.46846	2.44857	0.000441	0.0488162
10429455	Hmgb1	up	1.85835	1.90111	1.93316	2.27636	2.28691	2.22189	0.000442	0.0486997
10525983	Ran	up	0.926801	1.1118	1.00964	1.4829	1.31507	1.38144	0.000457	0.0499692
10485405	Cd44	up	1.9627	1.96339	1.95343	2.26306	2.36525	2.33378	0.000462	0.0503681
10436106	C330027C09Rik	up	0.514058	0.570785	0.498614	0.902125	0.943928	0.831645	0.000464	0.0504281
10403955	Hist1h2ao	up	2.38371	2.48703	2.35699	2.73562	2.84074	2.75167	0.000465	0.0503963
10404026	Hist1h2af	up	2.35006	2.4446	2.34228	2.71307	2.82663	2.69505	0.00047	0.0508207
10420877	Esco2	up	0.347034	0.506753	0.340432	0.806782	0.866819	0.642467	0.000474	0.0511212
10493820	S100a6	up	1.23842	1.50971	1.52879	1.9418	1.80945	1.67536	0.000492	0.0528097
10600485	Dkc1	up	0.724453	0.902664	0.785428	1.21029	1.21231	1.10014	0.000494	0.0528916
10453825	Snrpd1	up	0.585752	0.782932	0.754235	1.09451	1.16343	0.971663	0.000496	0.0529129
10408239	Hist1h3f	up	2.58272	2.61523	2.49887	2.88207	2.97483	2.92317	0.000504	0.0536826
10402752	2010107E04Rik	up	1.2386	1.4149	1.30429	1.75757	1.73598	1.57794	0.000506	0.0537015
10494402	Hist2h3c1	up	2.20917	2.26153	2.14096	2.53946	2.63979	2.51359	0.00051	0.0539881
10542038	Hmgb1	up	1.97057	1.98193	2.01419	2.32758	2.38711	2.31453	0.000521	0.0548521
10445753	Trem3	up	-0.140902	-0.157778	-0.165653	0.178938	-0.0245709	0.605142	0.000524	0.0549557
10366653	Wif1	up	0.17405	0.218779	0.147088	0.761103	0.440147	0.462198	0.000528	0.0550147
10393431	Tk1	up	0.225863	0.38604	0.233017	0.661014	0.733827	0.545091	0.000533	0.0552187
10408072	Hist1h2ao	up	2.41111	2.50482	2.38391	2.75594	2.85967	2.76196	0.00054	0.0556522
10500324	Hist2h2aa1	up	2.11578	2.20508	2.15029	2.50639	2.6044	2.43161	0.000544	0.0559538
10535927	Nme2	up	1.442	1.53483	1.51797	1.84228	1.89514	1.82179	0.000547	0.0558621
10377405	Aurkb	up	0.485691	0.684918	0.501439	0.966349	0.90779	0.900166	0.000547	0.0557593
10595614	2810026P18Rik	up	0.663569	0.816075	0.740655	1.16284	1.18128	0.969938	0.000548	0.0556571
10543054	Shfm1	up	0.987014	1.08212	1.04182	1.32117	1.45832	1.39773	0.00055	0.055698
10508800	LOC433762	up	1.67005	1.7491	1.98942	2.14098	2.44357	1.95852	0.00055	0.0555966
10573865	LOC433762	up	1.67005	1.7491	1.98942	2.14098	2.44357	1.95852	0.000553	0.0557507
10455813	Lmnb1	up	0.297865	0.475687	0.373576	0.861034	0.619267	0.773097	0.000556	0.0558757
10487340	Ncaph	up	0.448981	0.681824	0.541986	0.897492	1.01285	0.857073	0.000558	0.0559155
10552337	Hmg1l1	up	1.72088	1.7936	1.8008	2.12274	2.15667	2.09301	0.000568	0.0567135
10585699	Fabp5	up	2.21699	2.32732	2.05902	2.50647	2.76463	2.44426	0.000569	0.0566387
10364194	Lss	up	1.03104	1.06226	0.916589	1.25685	1.58605	1.2548	0.000575	0.0569916
10503264	Ccne2	up	0.334512	0.371608	0.43303	0.753726	0.718699	0.718341	0.000577	0.0568698
10446693	Wdr43	up	1.15649	1.25763	1.18398	1.57965	1.53105	1.5502	0.000577	0.0568698
10556491	Far1	up	1.19778	1.35244	1.20294	1.54372	1.87834	1.4373	0.000577	0.0568698
10446713	Snord53	up	0.749806	0.8578	0.824528	1.22563	1.21238	1.0639	0.00058	0.0566758
10563883	Depdc1a	up	0.219117	0.313093	0.134	0.637338	0.655991	0.461405	0.00058	0.0566758
10507112	Stil	up	0.271167	0.35033	0.277105	0.691435	0.768759	0.510467	0.000584	0.0567486
10476989	Gins1	up	0.125906	0.290995	0.15103	0.595354	0.520254	0.532784	0.000584	0.0566213
10419296	Wdhd1	up	0.339353	0.514112	0.406226	0.777142	0.845898	0.714456	0.000593	0.0572826
10550102	Lig1	up	0.24983	0.375511	0.284425	0.639177	0.706411	0.62871	0.000593	0.0572826
10508490	Sfrs5	up	1.28784	1.22355	1.30287	1.65748	1.56102	1.63513	0.000595	0.0572162
10404065	Hist1h3f	up	2.66081	2.67839	2.56939	2.93222	3.03227	3.00015	0.000596	0.0570889
10404049	Hist1h3g	up	2.66491	2.67838	2.55428	2.9304	3.0296	2.9939	0.000598	0.0572043
10496835	Hmgb1	up	1.36018	1.36106	1.38926	1.74137	1.731	1.67875	0.000599	0.0571314
10558769	Ifitm1	up	0.523744	0.484444	0.490962	0.821287	0.608703	1.2839	0.0006	0.0570053
10603252	Larp4	up	0.592993	0.646554	0.722229	1.02294	1.02891	0.952782	0.00061	0.05784
10385043	Npm1	up	1.56651	1.6792	1.61969	2.04226	2.06106	1.83503	0.000623	0.0587268
10408083	Hist1h3g	up	2.5162	2.55461	2.43982	2.80518	2.90959	2.84461	0.000626	0.0588624
10408202	Hist1h3f	up	2.53525	2.59014	2.45847	2.8366	2.92785	2.87405	0.00063	0.0590765
10504139	Gm3893	up	1.17459	1.29263	1.33584	1.67947	1.50422	1.69074	0.000634	0.0593421
10408197	Hist1h2bh	up	0.660687	0.965747	0.832983	1.34077	1.3122	0.948187	0.000643	0.0600525
10393844	Thoc4	up	1.34639	1.51812	1.38929	1.74533	1.86092	1.70967	0.000647	0.0602094
10454154	Dsg3	up	1.68987	1.85665	1.98223	2.04416	2.3098	2.23176	0.000654	0.0607311
10414315	Cdkn3	up	0.370501	0.491026	0.3864	0.703924	0.952055	0.648713	0.000662	0.061276
10445894	Erh	up	0.941893	1.23016	1.26613	1.55462	1.5629	1.40342	0.00067	0.0618442
10519713	LOC635773	up	0.637611	0.540395	0.624768	1.00314	0.948995	0.86897	0.000677	0.0623316
10407325	Hmgb1	up	1.14115	1.23281	1.3128	1.58509	1.65065	1.4863	0.000677	0.0623316
10558687	1190003J15Rik	up	1.86435	2.144	1.60438	2.19684	2.27216	2.3059	0.000677	0.0620361
10597515	Rpl24	up	1.29076	1.2882	1.31433	1.62723	1.73474	1.55757	0.000677	0.0620361
10403941	Hist1h3g	up	2.42655	2.46274	2.35741	2.7093	2.819	2.75244	0.000685	0.0624615
10465244	Malat1	up	2.33152	2.15915	2.36911	2.55953	2.57051	2.756	0.000689	0.0626854
10591881	Hmgb1	up	1.95047	1.99046	1.96553	2.28912	2.31138	2.33582	0.000696	0.0630867
10497503	Kpna2	up	1.62395	1.81686	1.59321	2.04319	2.04823	2.01118	0.000698	0.0631807
10453512	Kpna2	up	1.50494	1.71355	1.48149	1.93999	1.9619	1.86681	0.000706	0.0636802
10385426	Hmgb1	up	1.63591	1.664	1.71589	2.0666	2.02667	1.9456	0.000707	0.0636709
10538832	Mad2l1	up	0.875098	0.994492	0.798364	1.36346	1.26587	1.11914	0.000708	0.0635859
10450374	D17H6S56E-5	up	0.733446	0.832781	0.893509	1.05544	1.33707	1.10023	0.000709	0.0635013
10504172	Gm3893	up	1.18117	1.29395	1.33701	1.67489	1.49811	1.69273	0.000718	0.0641709
10438308	Ranbp1	up	1.21974	1.34953	1.28555	1.62651	1.70082	1.56374	0.000728	0.0648872
10512350	4933409K07Rik	up	1.06121	1.07848	1.05516	1.49144	1.23939	1.51225	0.000731	0.064975
10512352	4933409K07Rik	up	1.06121	1.07848	1.05516	1.49144	1.23939	1.51225	0.000732	0.0649377
10504137	4933409K07Rik	up	1.06121	1.07848	1.05516	1.49144	1.23939	1.51225	0.000734	0.0649005
10416736	6720463M24Rik	up	0.35658	0.395468	0.281617	0.726773	0.74112	0.604662	0.000736	0.064938
10504201	4933409K07Rik	up	1.06121	1.07848	1.05516	1.49144	1.23939	1.51225	0.000737	0.064901
10449242	Snrpg	up	0.854366	1.03291	0.94608	1.32988	1.44426	1.11982	0.00074	0.0649383
10447702	Ppih	up	0.88473	0.9493	0.911277	1.28902	1.32023	1.16491	0.000742	0.0649507
10602173	Gm5643	up	1.69999	1.71714	1.81683	2.10266	2.0815	2.06123	0.000755	0.0659214
10527920	Cyp51	up	1.26507	1.37537	1.15309	1.49852	1.85913	1.50291	0.000755	0.0657843
10586168	Snord16a	up	1.01063	1.13743	0.999767	1.37947	1.46632	1.33942	0.000757	0.0657946
10531579	Hmgb1	up	1.61437	1.6518	1.60366	1.94347	2.00941	1.93165	0.000764	0.0662195
10583340	Npm1	up	1.69616	1.7471	1.72654	2.06865	2.16492	1.95715	0.000764	0.0662195
10367379	Si	up	0.137545	0.139571	0.115474	0.747265	0.378847	0.355757	0.000777	0.0669249
10389606	Prr11	up	0.531306	0.576813	0.437025	0.856759	0.972829	0.748067	0.000781	0.0669157
10439762	Ahcy	up	0.693826	0.879695	0.836558	1.28522	1.22388	0.966508	0.000782	0.0667146
10402615	Hsp90aa1	up	1.42688	1.55034	1.65584	1.92057	1.84236	1.90008	0.000791	0.0673206
10397166	Acot5	up	-0.0566788	0.154474	-0.0834637	0.278029	0.704637	0.140218	0.000795	0.0674224
10348078	Ptma	up	2.30153	2.27488	2.33754	2.62158	2.63401	2.65415	0.000799	0.0676429
10410919	Gm5666	up	0.130991	0.133677	0.113643	0.57191	0.497659	0.331592	0.000801	0.0676247
10556244	Snora23	up	1.25381	1.35579	1.26273	1.52221	1.7554	1.609	0.000815	0.068673
10408687	Hmgb1	up	1.43189	1.57363	1.51284	1.82613	1.91147	1.79855	0.000823	0.069033
10604663	Hmgb1	up	1.64702	1.87589	1.85304	2.17829	2.21425	2.02652	0.000827	0.0691529
10451805	Sgol1	up	0.309038	0.358296	0.250197	0.654751	0.722142	0.557582	0.000828	0.069108
10547641	Slc2a3	up	0.00420607	0.0451444	0.0848596	0.326658	0.0858851	1.02315	0.000831	0.0691569
10455588	Hspe1	up	1.48156	1.57196	1.54225	1.97994	1.79877	1.83589	0.000848	0.0702797
10366277	E2f7	up	0.0576663	0.204677	0.0978967	0.506914	0.460996	0.412799	0.000858	0.0709302
10391811	Kif18b	up	0.389773	0.539246	0.335761	0.74497	0.895782	0.658017	0.000859	0.0708353
10583732	Ldlr	up	0.941098	1.0682	0.939827	1.16822	1.3576	1.45384	0.000861	0.0709028
10478633	Mmp9	up	-0.0118174	0.136684	0.0461306	0.32206	0.19151	0.811789	0.000865	0.0708295
10565204	Bnc1	up	0.59746	0.711231	0.858015	1.25064	0.897832	1.07546	0.000865	0.0707356
10409220	Hist2h2aa1	up	2.21698	2.25298	2.22831	2.55985	2.63378	2.50045	0.000871	0.0708696
10349100	Gm6651	up	0.318244	0.40505	0.422021	0.740589	0.77463	0.630876	0.000875	0.0710502
10396926	Sfrs5	up	1.28426	1.23823	1.30381	1.63773	1.55059	1.62479	0.000887	0.0718451
10491805	Plk4	up	0.50032	0.591718	0.495054	0.879901	0.892752	0.819345	0.000888	0.0717273
10413710	Nt5dc2	up	1.28095	1.67823	1.25863	1.75385	1.88104	1.67513	0.000889	0.0717007
10504730	Anp32b	up	1.12875	1.25317	1.25233	1.61393	1.53106	1.49735	0.00089	0.0716063
10492558	Smc4	up	1.22235	1.28095	1.25667	1.6161	1.63433	1.50639	0.000899	0.072027
10354389	Slc39a10	up	1.00283	1.13552	1.05259	2.32755	1.13395	1.25505	0.000904	0.0722697
10497520	Ect2	up	0.734575	0.794195	0.663747	1.05243	1.12787	1.01834	0.000906	0.0722646
10379689	Taf15	up	0.863403	0.885623	0.899252	1.16808	1.18089	1.28466	0.000911	0.0723214
10570432	Snora3	up	1.10739	1.24058	1.17219	1.65611	1.49371	1.3953	0.000924	0.0732071
10417601	Ptma	up	2.38283	2.34332	2.40465	2.67969	2.69226	2.73207	0.000932	0.0736222
10521709	Lap3	up	1.38375	1.57149	1.37257	2.08784	1.69697	1.6504	0.00094	0.0740798
10458195	Cdc25c	up	-0.0137149	0.160657	0.000537	0.421854	0.480748	0.268465	0.000942	0.0741372
10377018	Myh3	up	-0.134456	-0.0924169	-0.139431	0.180175	0.753007	-0.105347	0.000942	0.0741372
10494817	Ngf	up	0.197074	0.305943	0.106465	0.48313	0.48728	0.657419	0.000943	0.0738546
10367076	Prim1	up	0.394783	0.547285	0.423127	0.773707	0.909518	0.68784	0.000952	0.0743736
10583312	Taf1d	up	1.43041	1.53838	1.37466	1.74469	1.85673	1.74458	0.000953	0.0742763
10361760	Timm8a1	up	0.241213	0.366874	0.161562	0.592445	0.687127	0.507323	0.000954	0.0740611
10381526	Ppih	up	0.928385	1.00338	0.95547	1.32305	1.34521	1.20859	0.000966	0.0748148
10605571	Gyk	up	0.436403	0.547703	0.339176	0.642176	0.920978	0.764551	0.000966	0.0748148
10556206	Snora3	up	1.13355	1.26859	1.18564	1.68158	1.52279	1.40514	0.000967	0.0745553
10463535	Nolc1	up	0.508743	0.620869	0.555601	0.885987	0.926378	0.863949	0.000969	0.0745455
10460385	Clcf1	up	0.0992577	0.196923	0.134587	0.47079	0.388484	0.567928	0.000971	0.0745356
10378848	Hsp90aa1	up	1.42877	1.5685	1.63716	1.90791	1.83062	1.89035	0.000976	0.074806
10568150	Kif22	up	0.115668	0.201285	0.0461877	0.437281	0.539588	0.385501	0.000977	0.0747312
10440522	Adamts1	up	0.583419	0.739678	1.11385	1.16118	1.12346	1.20095	0.000982	0.0749142
10450605	Tubb5	up	1.87979	2.19254	2.22829	2.4106	2.43897	2.48059	0.000987	0.0751606
10458382	Cd14	up	0.100391	0.17963	0.220728	0.503506	0.196036	0.998912	0.000989	0.0751068
10578916	Sc4mol	up	2.17502	2.02251	2.01902	2.17383	2.60323	2.42321	0.00101417	0.076887
10600988	Awat1	up	1.5311	1.54587	1.30344	1.72691	2.42445	1.43082	0.00103499	0.0782979
10608692	Rn4.5s	up	1.67347	1.82447	1.83138	2.19649	2.16675	1.96935	0.00103892	0.0784289
10356333	Snord82	up	1.86726	1.80734	1.94419	2.22216	2.25307	2.09649	0.00105383	0.0793856
10578145	Erh	up	0.798188	1.06681	1.08796	1.3707	1.34616	1.2462	0.00105805	0.0795349
10352954	Hmgb3	up	0.546794	0.519164	0.437668	0.93677	0.796072	0.750853	0.00106311	0.0797468
10399421	Mycn	up	-0.135147	-0.0971409	-0.150805	0.532734	0.0090966	0.148284	0.00108392	0.0811368
10366043	Dusp6	up	0.521862	0.912065	0.984417	1.34495	0.91102	1.27381	0.00108589	0.0811134
10474769	Bub1b	up	0.391048	0.563242	0.365352	0.754489	0.838936	0.718849	0.00110417	0.0823061
10371981	Ccdc38	up	0.515029	0.669492	0.556869	0.958719	0.885087	0.877765	0.00111992	0.0831315
10528077	Dbf4	up	0.442546	0.602178	0.374063	0.810649	0.853438	0.748127	0.00114158	0.0845625
10575102	Cirh1a	up	1.0132	1.14442	1.01188	1.34805	1.41319	1.38046	0.00114777	0.0848441
10490104	Aurka	up	0.29411	0.412432	0.255729	0.610741	0.749251	0.57838	0.00115592	0.0852697
10548086	Rad51ap1	up	0.0453156	0.192006	0.136274	0.4499	0.506162	0.384903	0.00118405	0.0866255
10591369	Dnmt1	up	0.886351	0.912644	0.88508	1.16672	1.20196	1.26323	0.00119192	0.0870226
10397081	Rbm25	up	0.536299	0.696287	0.684666	0.988894	1.07421	0.82871	0.00119389	0.0869877
10570434	Ifitm1	up	0.339534	0.327535	0.331016	0.604747	0.455007	0.975132	0.00124058	0.0900204
10605674	Pola1	up	0.381238	0.388982	0.387703	0.664674	0.722495	0.706523	0.00125577	0.090752
10521090	Tacc3	up	0.256209	0.347297	0.232499	0.576921	0.674433	0.543443	0.00125689	0.0906491
10433114	Itga5	up	0.466561	0.664627	0.814119	0.968594	0.87625	1.09213	0.00125858	0.090587
10578019	Nudc	up	0.620875	0.6995	0.695432	1.05658	1.00164	0.911959	0.00126167	0.0906263
10363178	Npm1	up	2.10374	2.14641	2.13519	2.42633	2.51306	2.38599	0.00126252	0.090504
10564978	Blm	up	0.27953	0.396441	0.292881	0.661814	0.689874	0.573579	0.00128052	0.0914257
10396421	Hif1a	up	1.79399	1.88365	1.74681	2.14066	2.08666	2.15109	0.0012808	0.0912625
10354732	Hspd1	up	0.921777	1.11573	1.0749	1.37775	1.44421	1.25576	0.00130105	0.0923353
10571680	Mlf1ip	up	0.0700059	0.12585	0.0895301	0.368093	0.532638	0.326242	0.00130555	0.0922863
10401278	Erh	up	0.747707	1.02316	1.05515	1.32134	1.29016	1.19681	0.00130667	0.0921825
10392284	Kpna2	up	1.54433	1.73911	1.5184	1.94651	1.96666	1.86443	0.00131342	0.0924752
10351504	EG665955	up	0.807886	1.19011	1.23075	1.55231	1.20947	1.53695	0.0013137	0.0923123
10520650	Cad	up	0.392965	0.65161	0.571419	0.938814	0.881649	0.774997	0.00131961	0.0925444
10565422	Tyr	up	-0.0862185	-0.0798848	-0.129536	0.650032	0.0194913	0.134478	0.00132045	0.0924213
10436232	Rpl24	up	1.09906	1.10506	1.15133	1.4246	1.53935	1.32318	0.00133986	0.0935953
10459772	Lipg	up	0.260086	0.247804	0.257594	0.595518	0.501467	0.601581	0.0013438	0.0936863
10493193	Cct3	up	1.20399	1.37342	1.31609	1.6383	1.68001	1.52806	0.00136489	0.0947852
10403945	Gm11275	up	0.186758	0.388341	0.197702	0.561028	0.668245	0.506843	0.00136742	0.0947758
10494395	Hist2h2aa1	up	2.04105	2.08716	2.0367	2.34063	2.43528	2.31848	0.00137839	0.0951651
10549495	Rps29	up	1.42727	1.44287	1.50873	1.74309	1.85657	1.69955	0.00139301	0.0958027
10500329	Hist2h2aa1	up	2.04269	2.09504	2.07022	2.36165	2.44389	2.32771	0.00140201	0.0962355
10352767	Nek2	up	0.288269	0.34087	0.207968	0.582993	0.635921	0.556991	0.00140286	0.0961079
10474902	Rad51	up	0.0435173	0.205908	0.017844	0.406423	0.448991	0.365756	0.00140539	0.0960962
10421573	Cbx3	up	1.22821	1.39508	1.4689	1.81189	1.66401	1.57984	0.00141551	0.0964176
10577359	Defb8	up	0.05449	0.00279999	-0.102507	0.0708492	0.0968969	1.12476	0.00141748	0.0963671
10400153	Hmgb1	up	2.00322	2.01135	2.04408	2.33363	2.35618	2.28491	0.00141776	0.0962023
10472916	Cdca7	up	0.754873	0.807703	0.704992	1.01262	1.12129	1.06525	0.0014203	0.0961905
10601601	Rps12	up	1.67501	1.63356	1.66024	2.02309	1.9715	1.89519	0.00142705	0.0962808
10510194	Hmgb1	up	0.936184	1.00059	1.00214	1.31901	1.35562	1.1959	0.0014307	0.0963447
10510212	Hmgb1	up	0.936184	1.00059	1.00214	1.31901	1.35562	1.1959	0.00143098	0.0961815
10373454	Pa2g4	up	1.53936	1.67168	1.45339	1.8193	1.96885	1.82681	0.00144533	0.0969623
10465861	Incenp	up	0.231383	0.359187	0.244437	0.564454	0.686058	0.520413	0.00149792	0.0995514
10506714	Lrp8	up	0.0607509	0.141709	0.000793	0.425994	0.357279	0.353374	0.00150748	0.1
10413012	Fut11	up	0.170039	0.153656	0.468865	0.789468	0.682207	0.280273	0.00150973	0.0999628
10379127	Spag5	up	0.262827	0.412943	0.248191	0.637477	0.705333	0.527973	0.00151395	0.100056
10410388	E430024C06Rik	up	-0.00430717	0.052381	0.00359065	0.290348	0.137689	0.614667	0.00152126	0.100352
10542764	Arntl2	up	0.456185	0.569001	0.417016	0.655232	0.962997	0.756314	0.00152126	0.100352
10349733	Nucks1	up	1.33592	1.37195	1.33885	1.65634	1.63799	1.66243	0.00152436	0.100185
10410386	E430024C06Rik	up	-0.00430717	0.052381	0.00359065	0.290348	0.137689	0.614667	0.00152604	0.100111
10363498	Ppa1	up	1.50296	1.56104	1.35832	1.77504	1.93727	1.66174	0.00152829	0.100074
10600017	Hmgb3	up	0.555237	0.533235	0.508459	0.960673	0.803978	0.753782	0.00153139	0.100092
10462866	Cep55	up	0.135684	0.29879	0.141634	0.449755	0.584649	0.476205	0.00154714	0.100567
10518224	Gm13178	up	1.11245	1.44123	1.22267	1.39274	1.92914	1.45433	0.00155361	0.100803
10495873	Ptma	up	2.31885	2.29518	2.31457	2.57488	2.61545	2.63972	0.00155417	0.100656
10361651	Nup43	up	0.490465	0.650647	0.540543	0.888898	0.936431	0.789558	0.00157076	0.101361
10524460	Acacb	up	1.26053	1.13546	1.08363	1.1511	1.84577	1.45163	0.00157976	0.101757
10583496	Ppan	up	0.34185	0.428685	0.44362	0.778269	0.737866	0.620638	0.00158426	0.101863
10486403	Pla2g4e	up	0.664876	0.909963	0.588143	1.03556	1.37318	0.744896	0.00159101	0.102112
10515943	Ctps	up	0.271213	0.678981	0.32773	1.07865	0.6133	0.671897	0.00160676	0.102937
10459405	Nars	up	1.25045	1.4053	1.31454	1.65609	1.67808	1.56178	0.00161914	0.103543
10488816	Ahcy	up	0.641283	0.819817	0.776646	1.18644	1.12058	0.889567	0.00162111	0.103297
10461154	Snhg1	up	0.0712049	0.096479	0.0891983	0.440179	0.427012	0.302202	0.00162561	0.103214
10346303	Hspe1	up	1.48303	1.59095	1.55413	1.94972	1.8032	1.79698	0.00163348	0.103529
10545672	Mthfd2	up	0.224349	0.496971	0.456102	0.884572	0.664424	0.604893	0.00164585	0.103759
10565862	Pold3	up	0.620746	0.735042	0.79883	0.958595	1.02516	1.08076	0.00164895	0.10377
10404024	Hist1h4h	up	0.49356	0.57761	0.532325	0.828665	0.887606	0.794929	0.00165204	0.103781
10578683	Eif2s2	up	1.2272	1.44645	1.38851	1.861	1.67013	1.50557	0.0016571	0.103915
10581605	Hp	up	1.86043	1.7138	1.8947	2.43953	1.85741	2.15788	0.00169704	0.106232
10378572	Tlcd2	up	0.87013	0.79172	0.74591	0.939333	1.37354	1.0176	0.00170463	0.106333
10375240	Hspd1	up	1.48582	1.58022	1.53144	1.80254	1.83561	1.86038	0.00171082	0.106346
10573261	Asf1b	up	0.661322	0.864794	0.631441	0.914426	1.15356	1.02194	0.00171673	0.106527
10373530	Cdk2	up	0.694587	0.725214	0.845778	1.08064	1.03699	1.04202	0.00173304	0.107352
10503833	Rplp1	up	1.04407	1.14945	1.1778	1.36248	1.33086	1.60308	0.00173473	0.10727
10378088	Mybbp1a	up	0.862461	1.02143	0.922904	1.28619	1.3342	1.11646	0.00173698	0.107036
10448307	Tnfrsf12a	up	0.223608	0.317252	0.352979	0.566288	0.585727	0.636494	0.0017412	0.107111
10388010	C1qbp	up	1.08869	1.20579	1.10472	1.44115	1.42642	1.43748	0.00174317	0.107047
10571342	Rps12	up	1.95893	1.89029	1.89165	2.25317	2.17642	2.20188	0.00175526	0.107603
10521134	Rps29	up	1.37563	1.38961	1.46248	1.68372	1.78887	1.64231	0.00175976	0.107694
10361375	Fbxo5	up	0.317803	0.376819	0.30046	0.667423	0.671724	0.559775	0.00177045	0.108162
10451547	Gm16494	up	0.822394	0.875239	0.890824	1.20488	1.2486	1.0397	0.00179182	0.10928
10538187	Gpnmb	up	0.972039	1.20127	0.995155	2.00966	0.98269	1.35991	0.00179379	0.109026
10351037	Gas5	up	1.8785	1.99169	1.99115	2.27337	2.16965	2.32242	0.00180363	0.109437
10379346	Suz12	up	1.16509	1.20429	1.28307	1.61458	1.54048	1.4011	0.00180757	0.109489
10499121	Rps3a	up	1.959	1.88997	1.98708	2.32389	2.20516	2.19047	0.00181151	0.109541
10590267	Snora62	up	0.135111	0.0792594	0.0387187	0.384395	0.433384	0.321171	0.00181404	0.109508
10344723	Rrs1	up	0.115141	0.111981	0.19374	0.513427	0.445888	0.351046	0.00184076	0.110744
10384829	Rps27a	up	1.40223	1.4174	1.43462	1.78048	1.71567	1.64785	0.00184976	0.110538
10575733	Cenpn	up	0.430637	0.577693	0.316522	0.710274	0.79282	0.738217	0.00187591	0.111913
10490946	Hsp90aa1	up	1.19407	1.2774	1.48433	1.66196	1.58209	1.61344	0.00187901	0.11191
10553993	Snrpa1	up	0.541602	0.596386	0.658408	0.981993	0.924717	0.788654	0.00188604	0.111953
10364051	Snrpd3	up	1.69378	1.81325	1.73146	2.12144	2.00559	2.00993	0.00189054	0.112033
10569069	Rps9	up	1.28499	1.31461	1.45071	1.69663	1.81371	1.4552	0.00189785	0.11228
10503617	F730047E07Rik	up	0.230418	0.3095	0.242225	0.5251	0.600344	0.541304	0.00191951	0.11281
10380210	Sfrs1	up	1.06239	1.08626	1.15657	1.5034	1.32196	1.36548	0.00193835	0.113729
10420366	Gjb6	up	0.293516	0.63478	0.102272	0.950569	0.654917	0.461224	0.00194707	0.113865
10454411	Hnrnpa1	up	1.76635	1.78943	1.84916	2.12224	2.0666	2.08783	0.00195044	0.113875
10507594	Slc2a1	up	1.89328	1.90687	1.59443	1.78149	2.31837	2.19393	0.00195073	0.113705
10461158	Snhg1	up	0.57996	0.651913	0.575525	0.89686	0.890606	0.899793	0.00196113	0.114124
10556769	Acsm3	up	0.191816	0.266541	0.200516	0.936276	0.562339	0.230674	0.00197323	0.114267
10584710	H2afx	up	0.464842	0.557853	0.491672	0.884575	0.794061	0.729407	0.00197773	0.114341
10465912	Fen1	up	0.118043	0.200804	0.117032	0.456195	0.481845	0.385627	0.00197969	0.114269
10408477	E2f3	up	0.301489	0.386147	0.348898	0.768355	0.641799	0.530106	0.00197998	0.1141
10544812	Rpl38	up	2.58392	2.49038	2.51398	2.80258	2.80324	2.84757	0.00198588	0.114256
10587501	Rps27a	up	1.55039	1.55674	1.59151	1.95249	1.83919	1.78848	0.00198672	0.11412
10542079	Foxm1	up	0.397239	0.428045	0.309472	0.694379	0.736413	0.593872	0.00199123	0.114194
10448202	Tpm4	up	2.19957	2.25336	2.30172	2.47616	2.59258	2.55681	0.00199404	0.114171
10475845	Acoxl	up	0.706205	0.560589	0.711965	0.667467	1.33095	0.911136	0.00199685	0.114148
10440881	1810007M14Rik	up	0.938614	0.802144	0.940171	1.28939	1.10759	1.15777	0.00200585	0.114112
10472782	Hat1	up	1.0832	1.11621	1.06896	1.51735	1.28414	1.35812	0.00201654	0.114537
10542857	Far2	up	2.55034	2.33726	2.30871	2.40001	2.93773	2.72994	0.00202385	0.114586
10541104	Hnrnpf	up	1.58456	1.65749	1.69539	1.96652	1.90634	1.93711	0.0020351	0.11504
10588294	Topbp1	up	0.884728	0.97062	0.917448	1.20561	1.24119	1.19708	0.00204466	0.115032
10538282	Cbx3	up	1.12333	1.21458	1.26726	1.60398	1.46327	1.4263	0.00206097	0.115584
10467162	Pank1	up	1.44505	1.26743	1.36246	1.44927	1.99724	1.54634	0.00207138	0.115984
10372877	Xpot	up	1.09995	1.17461	1.17802	1.54228	1.40767	1.38533	0.0020756	0.116038
10490384	Lama5	up	0.422212	0.503924	0.513191	0.976104	0.710041	0.662513	0.00208235	0.11605
10521690	Ppih	up	0.804189	0.877984	0.846517	1.1823	1.16358	1.06181	0.00208432	0.115978
10606689	Timm8a1	up	0.141173	0.214712	0.0573102	0.423008	0.501641	0.375984	0.00208572	0.115875
10348929	Hnrnpf	up	1.5848	1.65604	1.68937	1.96358	1.90515	1.93009	0.00209219	0.115692
10419465	Ccnb1ip1	up	-0.0195828	-0.076482	-0.11791	0.194075	0.215277	0.240072	0.00210682	0.11614
10473414	Ssrp1	up	0.998112	1.02028	1.0222	1.30293	1.31147	1.28726	0.00211582	0.116455
10409338	Nop16	up	0.724947	0.897943	0.782654	1.12737	1.14896	1.01961	0.0021611	0.118398
10374236	Upp1	up	-0.0234096	0.149717	-0.0930204	0.39543	0.0966117	0.471936	0.00218107	0.119308
10346549	Cbx3	up	1.0659	1.23823	1.32285	1.63165	1.53645	1.36868	0.00219541	0.119541
10430748	Rangap1	up	0.888517	0.949847	0.875518	1.16422	1.25571	1.15805	0.0022151	0.120061
10382846	BC018473	up	-0.0557774	0.765142	1.02577	0.557144	0.910233	1.24648	0.00221791	0.119848
10352048	Exo1	up	-0.0797397	0.0317114	-0.0404407	0.244531	0.268884	0.26313	0.00224097	0.120545
10475567	Slc24a5	up	0.00408267	0.0490107	-0.0485703	0.842832	0.0868217	0.173114	0.00226235	0.121511
10439980	Pcnp	up	0.21637	0.236196	0.59979	0.674944	0.654558	0.602008	0.00228485	0.122534
10576883	Shcbp1	up	0.168465	0.261075	0.206609	0.43823	0.607915	0.450946	0.00231185	0.123609
10407811	Hnrnpf	up	1.67029	1.68698	1.80146	2.06177	1.96452	1.98387	0.00232253	0.123994
10385686	Hnrnpab	up	1.67994	1.7654	1.76286	2.04151	2.02046	2.00118	0.00233378	0.124408
10351039	Gas5	up	0.387631	0.562464	0.451498	0.839008	0.753681	0.6891	0.00235544	0.125
10494390	Hist2h2aa1	up	1.96946	2.01747	1.99695	2.27862	2.35418	2.20888	0.00236106	0.125112
10497372	Gm5150	up	0.0522157	0.19292	0.204003	0.41454	0.0723359	1.02897	0.00236388	0.125074
10592201	Chek1	up	0.208753	0.261437	0.181582	0.480948	0.504843	0.515388	0.00237991	0.125549
10601593	Rps12	up	1.55382	1.53538	1.57149	1.88181	1.86588	1.7613	0.00238497	0.12563
10477717	Procr	up	0.179494	0.413322	0.299458	1.05279	0.267247	0.602628	0.00240072	0.126086
10396606	Syne2	up	1.31315	1.2581	1.44058	1.61899	1.61097	1.61836	0.00240325	0.126032
10570606	Defb14	up	0.396304	0.369577	0.43474	0.895958	0.729093	0.475522	0.00240663	0.126024
10427772	Tars	up	0.556495	0.705205	0.693936	1.02303	0.942952	0.860543	0.00241394	0.126221
10478012	Ube2i	up	1.40967	1.49266	1.5425	1.76208	1.83325	1.70177	0.00241506	0.126094
10416037	Pbk	up	0.123323	0.281261	0.109987	0.577154	0.37161	0.447506	0.00245388	0.127745
10429387	Ptplb	up	2.69288	2.52341	2.59218	2.78612	3.10153	2.77568	0.00245894	0.127822
10455015	Vaultrc5	up	1.04896	1.05973	1.08899	1.26177	1.50146	1.27865	0.00246681	0.128044
10357808	Snrpe	up	1.11378	1.21927	1.16351	1.53498	1.48616	1.3419	0.00246963	0.128003
10424400	Myc	up	1.17323	1.22259	1.24604	1.48315	1.51012	1.48863	0.00247159	0.127918
10432799	Krt71	up	0.0228136	2.41373	0.626264	2.87287	0.252781	0.42431	0.00247441	0.127878
10597969	Gm10052	up	1.75169	1.77327	1.81765	2.08291	2.03049	2.066	0.00247609	0.127779
10515884	Ppih	up	0.813287	0.894275	0.843965	1.1589	1.16188	1.08127	0.00251462	0.12958
10459071	2010002N04Rik	up	0.279223	0.328444	0.299017	0.584186	0.512769	0.657382	0.00252053	0.129509
10548857	Hist4h4	up	0.492818	0.555875	0.554395	0.961736	0.883703	0.640158	0.00252362	0.129481
10480432	Mastl	up	0.477405	0.538113	0.393675	0.725389	0.905836	0.644325	0.00254022	0.130144
10506822	Orc1l	up	-0.170918	-0.0907955	-0.1516	0.128127	0.250802	0.0622138	0.00255794	0.130863
10468081	Npm3	up	0.473928	0.619143	0.585544	0.897173	0.852738	0.785408	0.00256609	0.131092
10594251	Kif23	up	0.815644	0.888301	0.79779	1.13737	1.09701	1.11251	0.00256778	0.13099
10547943	Ncapd2	up	0.686696	0.758463	0.654269	0.997666	1.08083	0.879776	0.00257734	0.131289
10391461	Brca1	up	0.0768531	0.129326	0.0653245	0.378356	0.405276	0.329459	0.00260519	0.132518
10390352	Kpnb1	up	1.0834	1.31654	1.24526	1.46372	1.54636	1.49249	0.00260828	0.132486
10468828	Eif3a	up	1.37316	1.41801	1.43623	1.74608	1.72233	1.60391	0.00263022	0.133219
10368370	Gm8681	up	0.173485	0.257612	0.222459	0.530908	0.592576	0.385742	0.00263219	0.133129
10460585	Fosl1	up	0.0347232	0.139518	0.0181465	0.462616	0.147087	0.461493	0.00263331	0.132997
10521136	Whsc1	up	0.657536	0.688999	0.648991	0.985286	0.875742	0.973964	0.00263556	0.132922
10520622	Abhd1	up	0.743434	1.02676	0.705088	1.04664	1.35237	0.979517	0.00265637	0.133216
10484357	Rps4x	up	1.82924	1.69416	1.78283	2.105	2.10699	1.92323	0.00265722	0.13307
10376513	Nlrp3	up	-0.10517	-0.0135783	0.0782655	0.191678	-0.0129565	0.832813	0.00268928	0.134487
10382713	Itgb4	up	1.33397	1.25567	1.33803	1.41457	1.63001	1.71051	0.00269097	0.134382
10427885	Hnrnpa1	up	1.40717	1.45055	1.50929	1.7893	1.76001	1.6563	0.00269715	0.134502
10469070	Nudt5	up	0.786658	0.853339	0.801833	1.14466	1.11093	1.02584	0.00271853	0.135378
10595604	Syncrip	up	1.43248	1.3248	1.44983	1.71805	1.63541	1.67516	0.00273737	0.135936
10518147	Pdpn	up	0.678408	1.03182	0.954806	1.32823	0.778978	1.42688	0.00274047	0.1359
10606571	Rps12	up	1.99524	1.93826	1.94869	2.28002	2.20166	2.22539	0.00275031	0.136198
10606575	Rps12	up	1.99524	1.93826	1.94869	2.28002	2.20166	2.22539	0.00275031	0.136198
10606565	Rps12	up	1.99524	1.93826	1.94869	2.28002	2.20166	2.22539	0.00275087	0.135847
10404051	Hist1h4d	up	2.55785	2.59029	2.52327	2.87003	2.82392	2.81017	0.00275847	0.136033
10527801	Brca2	up	0.117113	0.294287	0.185506	0.442833	0.583172	0.420468	0.00278125	0.136777
10462632	Kif20b	up	0.17391	0.281771	0.159469	0.462362	0.548315	0.444385	0.00278575	0.136058
10594988	Mapk6	up	1.43952	1.4532	1.3194	1.66173	1.75393	1.63652	0.00279025	0.135718
10487154	Secisbp2l	up	1.67471	1.51533	1.65469	1.65813	2.17994	1.86774	0.00281247	0.13624
10347291	Cxcr2	up	0.409465	0.498873	0.124506	0.499693	0.469267	1.05246	0.00281528	0.13619
10367641	Mthfd1l	up	0.108925	0.22439	0.188522	0.373462	0.561183	0.420874	0.00282625	0.136535
10525942	Glt1d1	up	0.056507	0.0652575	-0.0647864	0.262523	0.304915	0.321475	0.0028375	0.136893
10541729	Cdca3	up	0.420751	0.470399	0.375804	0.699973	0.873948	0.545796	0.00283862	0.136762
10373202	Shmt2	up	0.668157	0.811951	0.726197	0.976946	1.24623	0.849427	0.00284396	0.136834
10397518	Ahsa1	up	1.02581	1.07374	1.12805	1.3078	1.37711	1.36272	0.00285971	0.13722
10357084	Serpinb3b	up	0.740874	0.636609	0.536585	0.994443	1.07787	0.709975	0.00286281	0.136999
10421908	Rps3a	up	2.0418	1.94988	2.05766	2.35015	2.22302	2.29265	0.00287237	0.137272
10539705	Snrpg	up	1.02468	1.11992	1.06522	1.31975	1.37655	1.33846	0.00287603	0.137262
10439299	Stfa3	up	2.05519	2.01863	1.19104	1.99977	2.51501	1.66462	0.0028884	0.137668
10529142	Ppm1g	up	0.603011	0.684422	0.666645	0.975016	0.944851	0.866429	0.00289712	0.137898
10425799	Rnu12	up	0.194346	0.256856	0.208946	0.710677	0.468214	0.353176	0.00289881	0.137794
10446027	Chaf1a	up	0.0443166	0.0940507	0.0973001	0.389637	0.352789	0.315599	0.00291878	0.138558
10408798	Tcfap2a	up	1.46302	1.45575	1.38995	1.72199	1.85542	1.57245	0.00292187	0.13852
10509560	Rpl38	up	2.64771	2.55145	2.5382	2.8151	2.81839	2.91846	0.002932	0.138815
10351825	Tagln2	up	1.36433	1.57188	1.55777	1.76915	1.77869	1.78537	0.002932	0.138815
10373912	Osm	up	-0.159776	-0.106796	-0.106776	-0.00572285	-0.0291139	0.662074	0.00294296	0.138964
10417829	Dnajc9	up	0.430819	0.559599	0.51024	0.81632	0.81511	0.706156	0.00294381	0.13882
10540738	Fancd2	up	0.120916	0.130116	0.0753212	0.353607	0.467506	0.328902	0.00295253	0.139046
10388880	Tmem97	up	0.435233	0.453799	0.413153	0.700419	1.00466	0.480754	0.00297952	0.139395
10462435	Mlana	up	0.0639274	0.0372799	0.0981455	1.16155	0.137652	0.146532	0.00300624	0.14046
10500896	H3f3b	up	1.85677	1.84465	1.91498	2.05112	2.15717	2.21728	0.00300765	0.140341
10524676	Sfrs9	up	0.626207	0.850918	0.778776	1.12148	0.995119	0.990275	0.00302059	0.14076
10580282	Junb	up	0.0280689	0.125715	0.184386	0.34654	0.370451	0.439227	0.0030279	0.140548
10420657	Rps12	up	1.89699	1.87689	1.8775	2.20011	2.15436	2.10903	0.00306024	0.141495
10576661	Itgb1	up	1.51	1.56086	1.67139	1.88192	1.72932	1.95789	0.00306052	0.141325
10458340	Hbegf	up	0.188997	0.322684	0.413582	0.613833	0.464135	0.688256	0.00306249	0.141232
10560685	Bcl3	up	0.357641	0.49436	0.452378	0.700401	0.681453	0.742591	0.00306924	0.141177
10598180	BC085271	up	0.151755	0.192134	0.178226	0.470113	0.514227	0.359243	0.00306981	0.140839
10350297	Kif14	up	0.103611	0.188191	0.11797	0.394571	0.477658	0.358973	0.0030909	0.141624
10503023	Cth	up	0.268615	0.38724	0.124145	0.850454	0.440839	0.419393	0.00310187	0.141943
10550906	Plaur	up	-0.0338509	0.0071606	0.0445831	0.219581	0.0249459	0.7639	0.00310271	0.141799
10585586	Ube2s	up	0.962353	1.13473	1.09741	1.3064	1.39181	1.32211	0.00310356	0.141656
10494781	Igsf3	up	0.307833	0.482048	0.349921	0.657343	0.805141	0.52891	0.00313365	0.142663
10590781	Mmp1b	up	-0.223786	-0.157494	-0.182654	0.21449	-0.022448	0.0716346	0.00317471	0.143796
10576581	Kcnk1	up	-0.0423198	0.0211614	0.00748219	0.231016	0.41233	0.160976	0.00320621	0.14467
10544720	Hnrnpa2b1	up	1.85205	1.82689	1.89718	2.13878	2.07975	2.15707	0.00322027	0.144753
10372687	Nup107	up	0.33013	0.420822	0.41496	0.697479	0.676589	0.606638	0.00325571	0.145977
10382369	Rpl38	up	2.2531	2.22369	2.26807	2.48994	2.51187	2.53697	0.00326105	0.145849
10369630	Ddx21	up	1.09519	1.26039	1.24304	1.44311	1.53193	1.44227	0.00327202	0.146156
10395612	G2e3	up	0.505383	0.616817	0.623639	0.933461	0.84726	0.784759	0.0032723	0.145985
10525591	Kntc1	up	0.210199	0.263995	0.157121	0.501085	0.504183	0.438268	0.00329452	0.146608
10427310	Hnrnpa1	up	1.70757	1.72616	1.77283	2.02725	1.97987	1.99637	0.00331815	0.147475
10571752	Dctd	up	0.62813	0.694158	0.625737	0.842381	0.982602	0.926547	0.00332208	0.147466
10606075	Rps4x	up	2.04848	1.91343	1.99686	2.30044	2.30316	2.15159	0.00333952	0.148055
10520521	Cenpa	up	0.674907	0.770173	0.536821	0.937958	1.0395	0.840811	0.0033533	0.148481
10430929	Tbrg3	up	0.434096	0.408547	0.492073	0.718987	0.666863	0.739257	0.0034028	0.150485
10421877	Diap3	up	0.445332	0.478971	0.42166	0.710984	0.752572	0.680475	0.00340758	0.150509
10557843	Fus	up	1.38242	1.55159	1.45663	1.75768	1.73204	1.71662	0.00341321	0.150384
10562663	Rps4x	up	2.1507	2.02864	2.09273	2.39753	2.41269	2.25494	0.00342136	0.150557
10380403	Lrrc59	up	1.0509	1.38309	1.34177	1.52358	1.68351	1.42542	0.0034253	0.150544
10456400	Tubb6	up	0.371568	0.858292	0.929571	1.16368	1.04933	0.893212	0.00343655	0.150852
10500685	Atp1a1	up	2.12671	2.28051	2.28538	2.37656	2.62338	2.50248	0.00344415	0.150999
10355037	Wdr12	up	0.0438973	0.164003	0.181612	0.511109	0.424778	0.28214	0.00345089	0.151108
10402422	Serpina9	up	-0.199181	0.0593785	-0.143171	0.407082	0.160038	0.0313837	0.00351558	0.153186
10360745	Lbr	up	0.800879	0.92375	0.898811	1.22286	1.09363	1.11634	0.00352205	0.15328
10545417	Mat2a	up	2.11054	2.17603	2.13866	2.38684	2.37029	2.46222	0.00353217	0.153533
10528480	Gm6560	up	1.14799	1.32314	1.15917	1.32443	1.62152	1.50416	0.00355439	0.153747
10580986	Rbmxrt	up	1.38384	1.36571	1.42788	1.69216	1.60026	1.6724	0.00355833	0.15373
10511865	Ptges3	up	1.94016	2.06586	2.05086	2.25898	2.24874	2.34689	0.00356649	0.153896
10517060	Nudc	up	0.576611	0.788049	0.760616	0.997524	0.969143	0.972088	0.00357239	0.153964
10548976	Rpl38	up	2.63047	2.54538	2.56002	2.81409	2.81865	2.8852	0.00357774	0.154007
10396795	Eif2s1	up	1.15538	1.25784	1.26434	1.6952	1.42146	1.3933	0.00359067	0.154377
10353733	Prim2	up	0.49422	0.511411	0.464897	0.748267	0.770805	0.738124	0.00360474	0.154422
10385248	Hmmr	up	0.358904	0.419475	0.306486	0.67313	0.683697	0.537011	0.00361458	0.154657
10347460	Ttll4	up	0.736643	0.736034	0.745145	0.955243	1.02839	1.01532	0.00361683	0.154567
10565813	Snord15a	up	0.0868803	0.144021	0.0634515	0.440341	0.309773	0.345256	0.00362977	0.154748
10390996	Krt35	up	-0.195452	0.774297	-0.115564	1.79491	-0.10473	-0.0597509	0.0036638	0.156012
10604076	Snora69	up	0.810468	0.88871	0.693144	1.00804	1.19809	1.00023	0.00367195	0.156172
10608636	Krt85	up	-0.0341719	1.33125	0.118578	2.18911	0.085916	0.143239	0.00370542	0.15722
10589041	Impdh2	up	0.802372	0.955327	0.924257	1.21508	1.18558	1.08764	0.00371499	0.157437
10496379	H2afz	up	1.56383	1.63111	1.57842	1.90209	1.86755	1.79833	0.00373777	0.158214
10435501	Stfa1	up	1.59702	1.68663	1.17147	1.77372	1.78323	1.79086	0.0037403	0.158133
10510227	Hmgb1	up	0.63078	0.675295	0.652599	0.969631	0.97659	0.811769	0.00374114	0.157981
10495935	4930422G04Rik	up	0.323049	0.31865	0.340065	0.601091	0.595223	0.563419	0.00374902	0.158126
10512061	Taf9	up	1.20257	1.2966	1.28501	1.53107	1.58119	1.46303	0.00377095	0.158863
10360544	Hnrnpu	up	2.08929	2.02003	2.08227	2.26134	2.31511	2.3861	0.00378305	0.159183
10358849	Dhx9	up	1.37708	1.41531	1.48077	1.73745	1.64556	1.67245	0.00382102	0.160401
10419034	2610528A11Rik	up	1.6483	2.26969	1.00399	1.63202	2.30922	1.71863	0.00384548	0.161048
10608711	Erdr1	up	1.50889	1.15076	1.52498	1.71846	1.76292	1.51003	0.00385701	0.161341
10497358	Sirpb1	up	0.419065	0.597791	0.606859	0.763616	0.238299	1.4508	0.00387951	0.162092
10432511	Racgap1	up	0.524478	0.658899	0.548145	0.842722	0.905392	0.781173	0.00389442	0.162143
10496756	Mcoln3	up	0.0337976	-0.0796706	0.129539	0.432034	0.1594	0.284012	0.00389526	0.161988
10435821	Naa50	up	1.50453	1.48682	1.60157	1.84428	1.81272	1.71642	0.00389976	0.161986
10498307	Gm6394	up	1.09724	1.16857	1.17723	1.50642	1.49111	1.25817	0.00390089	0.161844
10513536	Gm2173	up	0.27541	0.135945	0.119838	0.300052	0.454484	0.552277	0.00390398	0.161783
10543052	Rps27a	up	0.851063	0.874357	0.917873	1.15856	1.15257	1.10675	0.00392226	0.162163
10578153	Gm6100	up	0.147966	0.245913	0.0468158	0.426748	0.508338	0.316546	0.00395011	0.163124
10541494	Rps27a	up	1.59061	1.57942	1.63428	1.93683	1.82375	1.82275	0.00395911	0.163306
10376455	Hist3h2a	up	1.32584	1.25425	1.23172	1.5677	1.52345	1.49577	0.00396783	0.163476
10595211	Col12a1	up	0.546483	0.767656	0.775049	1.35694	0.937568	0.735031	0.00399173	0.164081
10562563	Ccne1	up	0.18323	0.233951	0.210314	0.518883	0.48284	0.408054	0.00400636	0.164492
10408593	Serpinb6c	up	0.0135716	0.376162	-0.0170386	0.372296	0.620535	0.208644	0.00401142	0.16432
10392098	Ftsj3	up	0.537856	0.600518	0.590328	0.887092	0.857275	0.765635	0.00406148	0.165418
10423098	Slc45a2	up	-0.0977364	-0.146655	-0.0681823	0.766624	-0.0805253	0.0404325	0.00413882	0.167418
10434934	Bdh1	up	0.315779	0.449464	0.276444	0.720563	0.794811	0.364667	0.0041422	0.167364
10390798	Krt25	up	-0.176519	1.99408	0.212991	2.37542	-0.0109257	0.227042	0.00415457	0.167483
10410560	Trip13	up	0.089625	0.203956	0.112106	0.329902	0.431254	0.418174	0.00419395	0.168879
10589466	Smarcc1	up	0.935558	1.03062	1.04734	1.32787	1.25608	1.20777	0.00422151	0.169605
10344813	Cspp1	up	0.548773	0.497552	0.531952	0.722664	0.769631	0.843672	0.00425723	0.170654
10489127	Rbl1	up	0.745501	0.775005	0.73928	1.07261	1.02607	0.937312	0.0042592	0.170541
10362379	Echdc1	up	2.10135	2.0194	1.96626	2.1346	2.51145	2.21928	0.00427382	0.170742
10579830	Rbmxrt	up	1.11155	1.1377	1.13813	1.42035	1.35447	1.37897	0.00427776	0.170707
10441933	2210404J11Rik	up	0.889623	1.002	0.730443	1.23304	1.09713	1.10235	0.0042997	0.171198
10419611	Supt16h	up	1.10059	1.17462	1.19996	1.47196	1.3975	1.3768	0.00430926	0.171387
10606939	Rps4x	up	2.17238	2.01442	2.05633	2.37683	2.38073	2.24897	0.00431095	0.171263
10436442	Fam60a	up	1.02991	1.04283	1.08939	1.45136	1.18722	1.30269	0.00434498	0.172422
10435497	Stfa2l1	up	0.939111	1.18539	0.334828	1.1201	1.38825	0.887719	0.00434807	0.172352
10402560	A130014H13Rik	up	1.34664	1.16261	1.13723	1.28603	1.67789	1.44497	0.00437338	0.173163
10527487	Cyp3a57	up	1.0268	0.428941	0.510092	0.403245	1.4025	0.835988	0.00444341	0.17535
10440677	Krtap16-9	up	-0.0385629	1.15142	0.481078	2.54318	-0.00504154	0.00835492	0.00445354	0.175554
10608699	Noc2l	up	0.604513	0.654322	0.635076	0.873776	0.909836	0.869339	0.00445804	0.175537
10439276	Fam162a	up	0.850523	1.04188	0.726993	1.01071	1.35428	1.07143	0.00448363	0.176155
10490126	Rps29	up	1.51181	1.51137	1.59748	1.7884	1.8172	1.76796	0.00449094	0.176053
10397083	Rbm25	up	0.675304	0.771531	0.838541	1.03154	1.13072	0.902472	0.00449544	0.176035
10540999	H2afz	up	1.65315	1.68384	1.64973	1.98524	1.93226	1.83946	0.00449713	0.175908
10460738	Cdca5	up	-0.0176227	0.122241	-0.0215723	0.337713	0.37175	0.168791	0.00454129	0.17744
10422854	Nup155	up	0.77795	0.819491	0.826232	1.02093	1.09523	1.05978	0.00455029	0.177401
10416732	Snora30	up	0.499145	0.467857	0.51871	0.747316	0.811488	0.67911	0.00455029	0.177401
10399391	Gen1	up	0.240263	0.267075	0.267149	0.551157	0.534891	0.448611	0.00455254	0.176907
10557703	Snora30	up	0.499145	0.467857	0.51871	0.747316	0.811488	0.67911	0.00455563	0.176834
10489463	Slpi	up	-0.0206427	0.0615749	-0.0784558	0.141002	0.068137	0.607965	0.00455732	0.176707
10606579	Rps12	up	2.09578	2.05757	2.06418	2.34928	2.28577	2.33277	0.00457644	0.177255
10606577	Rps12	up	2.09578	2.05757	2.06418	2.34928	2.28577	2.33277	0.00458657	0.177068
10606567	Rps12	up	2.09578	2.05757	2.06418	2.34928	2.28577	2.33277	0.00458826	0.176941
10606569	Rps12	up	2.09578	2.05757	2.06418	2.34928	2.28577	2.33277	0.00458966	0.176804
10516956	Smpdl3b	up	0.426558	0.597052	0.503181	0.798524	0.85843	0.658049	0.00459754	0.176916
10475435	Rps12	up	2.18345	2.16409	2.12616	2.41981	2.40329	2.40302	0.00461104	0.177052
10493770	Ilf2	up	0.882138	0.957792	0.8899	1.18011	1.16913	1.14128	0.00463916	0.177557
10506571	Dhcr24	up	2.58521	2.34917	2.59309	2.63436	2.9743	2.68869	0.00466138	0.178215
10606581	Rps12	up	1.90888	1.87094	1.86855	2.17762	2.08876	2.13292	0.00468247	0.178829
10416503	Snora31	up	0.780303	0.828849	0.793931	1.03242	1.15669	0.975956	0.00470075	0.179335
10517706	Mrto4	up	0.411657	0.537505	0.557597	0.764606	0.775668	0.727623	0.00471257	0.179593
10390823	Krt28	up	-0.166873	1.17937	-0.144104	1.49788	-0.129047	0.227837	0.00472016	0.17969
10576332	Tubb3	up	-0.237745	-0.177991	-0.20521	0.14234	-0.0163383	0.0171315	0.0047241	0.179647
10588707	Ifrd2	up	0.814727	0.919836	0.828417	1.04483	1.13341	1.13974	0.00472775	0.179402
10552622	2410002F23Rik	up	0.544696	0.56463	0.623691	0.834454	0.801119	0.844526	0.0047376	0.179584
10553475	Rps27a	up	1.24927	1.26799	1.3192	1.62429	1.52303	1.45012	0.00476797	0.180543
10485340	Itpa	up	0.731117	0.87418	0.807617	1.14911	1.07103	0.970309	0.00480791	0.181862
10471550	Rpl12	up	0.184988	0.419294	0.307732	0.612007	0.657968	0.438028	0.00482647	0.182176
10491704	Spata5	up	0.578642	0.523625	0.649976	0.855976	0.794036	0.842461	0.00485656	0.18273
10436752	Krtap15	up	-0.159201	2.54311	0.331135	2.81311	-0.183007	0.283807	0.00490381	0.184118
10366346	Phlda1	up	0.125429	0.255936	0.349282	0.616829	0.371631	0.518723	0.00494094	0.185121
10474381	Kif18a	up	0.355919	0.390756	0.347149	0.686433	0.672444	0.498071	0.00495978	0.185632
10414256	Rbmxrt	up	1.13803	1.14281	1.1654	1.44091	1.36116	1.38702	0.00497187	0.185889
10521587	Dnaja1	up	1.56628	1.5742	1.70081	1.91393	1.83254	1.83962	0.00497694	0.185882
10600980	Dgat2l6	up	0.8838	0.906571	0.799062	1.05022	1.63635	0.766793	0.00498088	0.185834
10539649	Ptges3	up	1.67525	1.83587	1.78607	2.02851	1.97971	2.04414	0.00501322	0.186649
10346365	Sgol2	up	0.397081	0.513931	0.372843	0.739965	0.737154	0.579618	0.00503656	0.187126
10499891	Sprr1b	up	2.01972	2.8526	1.62109	2.42482	2.72644	1.9715	0.00503853	0.187004
10417421	Gm3468	up	-0.00355225	-0.00318628	-0.019304	0.307376	0.223504	0.190936	0.005054	0.187383
10588691	Hyal1	up	0.866501	0.883413	0.811275	1.09374	1.12764	1.08278	0.00506159	0.187469
10576140	Cdt1	up	0.00601278	0.223104	0.120093	0.31704	0.427793	0.364932	0.00509591	0.188347
10403511	Heatr1	up	0.668731	0.748243	0.72911	0.961394	0.954893	0.971097	0.005099	0.188266
10495993	Elovl6	up	2.79256	2.45968	2.77243	2.77135	3.16197	2.86248	0.0051125	0.188178
10403361	Pitrm1	up	1.04267	1.30217	1.10667	1.80479	1.27649	1.26885	0.00511784	0.18818
10399636	Mrto4	up	0.386949	0.527147	0.51537	0.727312	0.744968	0.706181	0.00515553	0.189174
10453102	Sfrs7	up	0.908646	0.972823	0.977425	1.24006	1.18667	1.17434	0.00521178	0.190257
10449932	Gm7059	up	0.913673	0.827851	1.06105	1.29345	1.1863	1.0733	0.00521768	0.190277
10465831	5730408K05Rik	up	-0.00127248	0.167533	0.156907	0.384599	0.45069	0.253179	0.00524187	0.190768
10559676	Ube2s	up	0.860191	1.00685	0.97375	1.15743	1.25166	1.17843	0.00524581	0.190716
10482030	Stom	up	1.08824	1.31872	1.25376	1.39312	1.5765	1.45072	0.00530487	0.192666
10574617	Ces8	up	1.18643	1.1126	1.05377	1.19721	1.8505	1.15731	0.00531246	0.192352
10365426	Psma5	up	0.90577	0.908579	0.879343	1.19274	1.2005	1.0461	0.00533215	0.192869
10511353	Sdr16c6	up	2.14143	1.97931	1.98526	2.05675	2.70209	2.1544	0.00534903	0.193283
10587508	Ttk	up	0.453068	0.375966	0.418578	0.623828	0.734638	0.614596	0.0053524	0.193208
10433937	Gm6438	up	0.555255	0.506278	0.574811	0.865092	0.755192	0.750535	0.00535803	0.193019
10545337	Ppia	up	1.99969	2.07931	2.01261	2.23221	2.31513	2.27926	0.00536112	0.192935
10390789	Krt24	up	0.743981	0.522149	0.562602	0.230073	1.15903	0.911438	0.00540049	0.193764
10405566	AU042651	up	0.561758	0.59664	0.373794	0.617071	0.999705	0.686777	0.00540415	0.1937
10440929	Gart	up	0.868791	1.01536	0.920033	1.23622	1.16609	1.15272	0.00541203	0.193592
10440694	Krtap8-2	up	-0.173389	1.22453	0.144094	2.36251	-0.199444	-0.0600021	0.00541849	0.193628
10350149	Tnni1	up	-0.0901158	-0.030002	-0.068676	0.2953	0.354072	-0.0453674	0.00546068	0.194354
10581824	Fa2h	up	2.42374	2.18434	2.27268	2.34443	2.88952	2.42609	0.00546574	0.194146
10571274	Gsr	up	0.696235	0.801125	0.893212	1.121	0.866043	1.16506	0.00546968	0.194092
10594774	Ccnb2	up	1.14333	1.23657	0.972859	1.37177	1.48999	1.26455	0.00555152	0.196604
10384032	Pold2	up	0.9174	1.06741	0.924375	1.1785	1.26925	1.20228	0.00563196	0.198661
10476197	Itpa	up	0.603832	0.705242	0.682563	1.00088	0.898994	0.837168	0.00564462	0.19891
10429856	Spatc1	up	-0.155431	-0.175281	-0.129009	-0.00875999	-0.10931	0.495051	0.00564546	0.198743
10424188	Mtbp	up	0.0963665	0.197202	0.169214	0.454272	0.392812	0.352087	0.00569693	0.200356
10454077	Taf4b	up	0.387339	0.432119	0.375724	0.621984	0.657249	0.640159	0.00573208	0.200996
10419323	Dlgap5	up	0.279415	0.380567	0.300021	0.566484	0.660825	0.47632	0.00574249	0.201163
10408762	Eef1e1	up	0.883697	1.01725	0.983736	1.36608	1.12605	1.15037	0.0057858	0.20248
10376196	Hint1	up	1.43701	1.5799	1.58323	1.81374	1.85497	1.67854	0.00578636	0.202301
10529817	Rpl15	up	2.20301	2.15594	2.18684	2.45609	2.45117	2.36025	0.00582152	0.20333
10501802	Tmem56	up	1.67218	1.81549	1.67928	1.90433	2.35749	1.70794	0.00584065	0.203598
10455346	Tcerg1	up	0.764514	0.915205	0.866903	1.09826	1.12884	1.05426	0.00584177	0.203438
10479775	Hspa14	up	0.626587	0.688479	0.678294	1.18085	0.796557	0.79874	0.00585358	0.20365
10406968	Cenpk	up	0.305735	0.365853	0.231136	0.600297	0.590325	0.456108	0.00586202	0.203744
10417258	544988	up	-0.0845251	-0.0845305	-0.0932119	0.172688	0.133975	0.149464	0.00588958	0.204502
10474984	Nusap1	up	0.675682	0.812551	0.605628	0.908136	1.08557	0.855447	0.00589971	0.204654
10558919	Snora52	up	2.80779	2.61914	2.5374	2.91613	2.90987	2.86896	0.00591265	0.204903
10473240	Eno1	up	2.2056	2.41615	2.27562	2.37985	2.72821	2.53842	0.00593008	0.205307
10379363	Atad5	up	0.256754	0.284508	0.221111	0.459403	0.54545	0.475433	0.00594358	0.205574
10591773	Hmgn2	up	1.24478	1.32523	1.32984	1.49422	1.60728	1.51899	0.00596439	0.206093
10598636	Ube2i	up	1.31685	1.41907	1.44514	1.64306	1.6861	1.57986	0.00597733	0.20634
10428763	Atad2	up	0.478868	0.614562	0.588842	0.7763	0.832341	0.798115	0.00601418	0.20741
10447589	Fbl	up	0.663059	0.833233	0.783532	1.04659	1.07279	0.905696	0.00604764	0.208362
10440731	Krtap11-1	up	-0.205043	1.96562	-0.107196	2.44388	-0.15093	-0.14724	0.00612021	0.210251
10429926	Dgat1	up	1.48605	1.40079	1.29906	1.51298	1.79056	1.60154	0.00613483	0.210347
10550131	Pla2g4c	up	-0.0828709	-0.0530595	-0.0773227	0.69326	-0.0308691	0.0444733	0.00614692	0.210559
10563014	Prmt1	up	0.338907	0.468188	0.494025	0.7377	0.66588	0.627034	0.00615592	0.210664
10379721	Ccl4	up	0.0521807	-0.00842592	0.0436588	0.116147	0.0638526	0.800932	0.00616408	0.210336
10428052	Cct5	up	1.66783	1.7944	1.72344	2.00272	1.92519	1.98212	0.00616577	0.210192
10573451	Syce2	up	0.11801	0.301354	0.20909	0.566687	0.45808	0.35622	0.00618461	0.210431
10346843	Nrp2	up	0.641014	0.779294	0.701014	1.06244	0.819605	0.980088	0.0061967	0.210439
10371591	4930547N16Rik	up	0.221548	0.279851	0.137868	0.436215	0.455956	0.466348	0.0062448	0.211668
10534583	Gm5050	up	0.633785	0.752834	0.724288	1.01091	1.00881	0.829198	0.00629148	0.212643
10479811	Mcm10	up	0.112365	0.222623	0.179097	0.441163	0.466	0.333647	0.00630667	0.21255
10517301	Ldlrap1	up	0.832894	0.858491	0.835991	1.06585	1.11224	1.05768	0.00631511	0.212633
10490256	Rps8	up	1.26367	1.31464	1.2644	1.52453	1.54782	1.48467	0.00632017	0.212602
10443836	Rrp1b	up	0.332678	0.449743	0.335513	0.6038	0.641357	0.592406	0.00634886	0.213163
10531633	Hnrnpd	up	1.35024	1.3381	1.39542	1.66102	1.54331	1.58798	0.00637642	0.213484
10579636	Cyp4f18	up	0.0361559	0.194793	0.0499241	0.297794	0.0386099	0.756266	0.00641383	0.214333
10477167	Mcts2	up	0.630263	0.678676	0.64988	0.880721	0.924869	0.861147	0.00647739	0.216051
10516894	Rcc1	up	0.233662	0.321084	0.275322	0.511906	0.583017	0.450995	0.0064847	0.216092
10410007	Fbp1	up	-0.213888	0.709941	-0.221966	1.09874	0.0547072	-0.138828	0.00651929	0.216838
10561956	Rps12	up	1.78021	1.77822	1.75183	2.05482	2.01532	1.95064	0.00652576	0.21685
10601011	Kif4	up	0.30988	0.435021	0.266549	0.56227	0.709292	0.477768	0.00653842	0.217068
10467124	Acta2	up	1.52115	1.43927	1.5612	1.75313	1.82494	1.64666	0.00654264	0.217006
10466104	Ccdc86	up	0.294082	0.485716	0.443458	0.729439	0.610921	0.612495	0.00655079	0.217074
10485963	Arhgap11a	up	0.653317	0.727857	0.634016	0.905073	0.927006	0.893683	0.00655389	0.216974
10565582	Rps8	up	1.65272	1.662	1.65791	1.91043	1.90125	1.86515	0.00657414	0.217038
10474541	Nop10	up	1.1032	1.19627	1.14373	1.4458	1.39746	1.31842	0.00660845	0.217766
10534253	Gtf2ird1	up	0.591923	0.660292	0.55749	0.96152	0.766765	0.806499	0.00662982	0.218067
10452709	Ndc80	up	0.128938	0.137089	0.0990629	0.353827	0.457241	0.267128	0.0066557	0.218715
10557519	Hirip3	up	-0.102846	0.0290818	-0.0159964	0.168415	0.264284	0.187528	0.00667229	0.219058
10475362	Wdr76	up	0.262847	0.267551	0.27334	0.478354	0.523269	0.498201	0.00668579	0.219299
10518428	Clcn6	up	0.349372	0.533939	0.477708	0.630632	0.726257	0.717916	0.00670351	0.219475
10499130	Rnu73b	up	1.11971	1.4325	1.35672	1.64752	1.78623	1.1881	0.00670689	0.219384
10515337	Nasp	up	0.419733	0.492812	0.410406	0.655497	0.765976	0.613458	0.00672882	0.219899
10441797	Tcp1	up	1.51902	1.55363	1.58595	1.81592	1.7979	1.74584	0.00674429	0.220202
10417264	544988	up	-0.0351255	-0.0216115	-0.0324509	0.283279	0.176791	0.159115	0.00675301	0.220284
10405741	Gm3338	up	0.436549	0.386685	0.384357	0.64069	0.691407	0.575935	0.00676679	0.220532
10454709	Kif20a	up	0.514583	0.632585	0.444143	0.769477	0.821692	0.72176	0.00678198	0.220824
10387545	Eif4a1	up	2.19195	2.22345	2.23497	2.43501	2.43883	2.47162	0.00680167	0.22106
10404262	Rps8	up	1.57411	1.60085	1.59404	1.82607	1.86485	1.77734	0.00682107	0.221489
10457920	Rps25	up	1.44261	1.51244	1.50884	1.69511	1.80964	1.66431	0.00683176	0.221431
10549497	Fam60a	up	1.03912	1.03487	1.08415	1.42702	1.17357	1.27008	0.00687535	0.222439
10430825	Cenpm	up	0.359173	0.421656	0.315399	0.578483	0.674137	0.551127	0.00690066	0.222852
10478355	Mybl2	up	0.101288	0.189165	0.0938248	0.412298	0.435506	0.258473	0.00690432	0.222768
10403253	Rps4x	up	2.17375	2.03002	2.08505	2.36387	2.37485	2.24517	0.00696451	0.224506
10586744	Anxa2	up	2.31752	2.34496	2.40675	2.46844	2.63788	2.65449	0.00697463	0.224629
10510221	LOC433762	up	0.575197	0.713977	0.785316	0.909095	1.15469	0.753757	0.00700191	0.224896
10370259	Col18a1	up	0.232226	0.335376	0.342135	0.578402	0.542956	0.492938	0.00701007	0.224955
10351206	Selp	up	0.263074	0.367431	0.270567	0.668474	0.339361	0.623406	0.00701738	0.224986
10493803	S100a3	up	-0.124673	1.30786	0.0551783	1.9433	-0.0130472	0.0556946	0.00702891	0.225153
10549222	Bcat1	up	0.0887827	0.245034	0.322001	0.482145	0.387378	0.496974	0.00704635	0.225306
10450957	Cenpq	up	0.226275	0.278947	0.273141	0.545901	0.519242	0.417463	0.00704776	0.225148
10563260	Snrnp70	up	1.06028	1.0966	1.14779	1.32845	1.38535	1.28635	0.00706519	0.2253
10399178	Cdca7l	up	0.421662	0.47142	0.462614	0.555201	0.795821	0.697921	0.00708404	0.225497
10349239	Mki67ip	up	1.01616	1.18694	1.0803	1.37577	1.33518	1.2867	0.00709051	0.225299
10407993	Sfrs13a	up	1.38577	1.33237	1.36833	1.59267	1.60979	1.56959	0.00709838	0.225348
10535629	Pdap1	up	0.63409	0.736441	0.732388	1.01663	0.960514	0.839243	0.00713185	0.226209
10574033	Nup93	up	0.765023	0.879575	0.792979	1.07627	1.05827	1.00754	0.007149	0.226551
10406581	Dhfr	up	0.271686	0.341838	0.274078	0.518579	0.560317	0.503807	0.00718247	0.227206
10508019	Gnl2	up	0.931759	1.01704	1.01091	1.22046	1.24449	1.18938	0.00719625	0.22744
10583310	Taf1d	up	0.216318	0.236643	0.189715	0.560526	0.47568	0.321779	0.00720863	0.227225
10582501	Fanca	up	0.135689	0.211729	0.153037	0.446939	0.414145	0.340657	0.00721763	0.227307
10411728	Cenph	up	0.0786805	0.150848	0.141079	0.343157	0.43273	0.29276	0.0072255	0.227354
10589420	Cdc25a	up	0.363467	0.413935	0.455973	0.685029	0.607729	0.633868	0.00723197	0.227155
10589368	Plxnb1	up	0.883516	0.833575	0.926511	1.09646	1.15463	1.0762	0.0072331	0.22699
10368270	Rps12	up	1.84294	1.84255	1.81938	2.09549	2.07733	2.02552	0.00723844	0.226958
10515416	Rps8	up	1.55232	1.58555	1.56374	1.81462	1.80208	1.7761	0.00729272	0.228056
10603431	Suv39h1	up	0.418233	0.548304	0.488258	0.780916	0.756701	0.629086	0.007293	0.227865
10464836	Actn3	up	1.77543	1.56474	1.52253	1.5242	2.09922	1.88856	0.00732619	0.228701
10472587	Rpl13	up	1.36982	1.38473	1.44084	1.59336	1.67615	1.60926	0.00733406	0.228746
10465282	Pola2	up	0.373397	0.48524	0.454172	0.674633	0.751207	0.590312	0.00733744	0.22865
10464388	Rps12	up	1.84466	1.83701	1.81343	2.09907	2.06773	2.0194	0.00735122	0.228879
10587616	Prss35	up	-0.0279485	-0.08782	-0.134704	0.256902	0.0874823	0.104915	0.00738413	0.229703
10407042	Dimt1	up	0.649934	0.768599	0.740732	0.997717	0.921702	0.938248	0.00740213	0.22986
10517141	Hmgn2	up	1.26875	1.35668	1.33302	1.48857	1.61793	1.5406	0.00744825	0.230889
10479174	Rps8	up	1.32873	1.38136	1.34003	1.59086	1.60216	1.54612	0.00747638	0.231559
10479187	Rps8	up	1.32873	1.38136	1.34003	1.59086	1.60216	1.54612	0.00748031	0.23148
10430201	Myh9	up	1.45163	1.52779	1.6495	1.83278	1.67782	1.81579	0.00752391	0.232626
10387222	Pfas	up	0.365518	0.455682	0.467555	0.637582	0.686165	0.650997	0.00754472	0.233067
10400635	Rps29	up	1.57667	1.57326	1.64917	1.83608	1.82557	1.8171	0.00755625	0.23322
10563108	Snord35a	up	0.843159	0.941172	0.816025	1.19217	1.23713	0.907606	0.00758409	0.233877
10423293	Myo10	up	1.24373	1.23335	1.27331	1.55723	1.46754	1.41451	0.00760125	0.234203
10579659	Hmgn2	up	1.24947	1.3326	1.31994	1.47133	1.59959	1.51634	0.00761897	0.234545
10458226	Hspa9	up	1.82552	1.95687	1.81619	2.04601	2.13812	2.10535	0.00761897	0.234545
10512937	Rnu1b1	up	0.90147	1.01218	0.868671	1.35637	1.35312	0.776112	0.00767409	0.23563
10494421	Rnu1b1	up	0.90147	1.01218	0.868671	1.35637	1.35312	0.776112	0.00767606	0.235487
10494413	Rnu1b1	up	0.90147	1.01218	0.868671	1.35637	1.35312	0.776112	0.00768056	0.235422
10500343	Rnu1b1	up	0.90147	1.01218	0.868671	1.35637	1.35312	0.776112	0.00769603	0.235693
10582599	Nup133	up	0.430739	0.534759	0.520536	0.728937	0.741381	0.70326	0.00769772	0.235542
10500358	Rnu1b1	up	0.90147	1.01218	0.868671	1.35637	1.35312	0.776112	0.00771122	0.235752
10364287	Sumo3	up	0.902516	1.03327	1.06296	1.30122	1.25753	1.14429	0.00773625	0.236314
10548699	Gm8956	up	0.202705	0.406693	0.238538	0.614401	0.649734	0.317867	0.00776831	0.236887
10464359	Gm9276	up	0.453833	0.503279	0.417485	0.695848	0.69216	0.671579	0.00781471	0.238098
10520452	Il6	up	-0.181744	-0.169931	-0.227977	-0.0178399	-0.138066	0.295974	0.00783581	0.238332
10386604	Shmt1	up	0.32502	0.356726	0.391078	0.663381	0.628465	0.476455	0.00785578	0.238735
10563411	Grwd1	up	0.0311826	0.138238	0.133876	0.335695	0.353926	0.297799	0.00794774	0.241118
10603492	Porcn	up	0.818345	0.791163	0.797029	1.24613	1.12074	0.784932	0.0079694	0.241569
10608665	Hnrnpc	up	1.22366	1.32026	1.34522	1.56575	1.45795	1.54786	0.00797306	0.241474
10368508	2610036L11Rik	up	-0.193916	-0.0991648	-0.173383	0.0482206	0.16542	0.00800053	0.00799837	0.241828
10494972	Bcl2l15	up	-0.0857593	0.12333	-0.0798208	0.115971	0.355126	0.193932	0.00800371	0.241784
10461594	Ms4a4c	up	0.452602	0.911869	1.47505	1.14785	0.22675	1.73885	0.00801356	0.241671
10368635	Fam26d	up	-0.130204	1.22647	-0.126295	2.07785	-0.141245	-0.121513	0.00803437	0.241888
10474825	D2Ertd750e	up	0.575742	0.655522	0.569966	0.846056	0.844812	0.793789	0.00807656	0.242747
10441396	Ppia	up	2.02859	2.0825	2.0475	2.21981	2.35905	2.25403	0.00807993	0.242439
10415640	Snora65	up	0.278775	0.401691	0.335186	0.624078	0.565075	0.516373	0.00809343	0.242639
10390979	Krt31	up	-0.133475	1.63191	-0.0661849	2.17087	-0.123377	-0.0513169	0.00812127	0.243269
10384458	Plek	up	0.468454	0.680672	0.92947	0.811745	0.374707	1.56755	0.00813421	0.243246
10363917	Gm5778	up	0.139269	0.099542	0.118996	0.29371	0.416101	0.315713	0.00814968	0.243504
10594186	Gm7613	up	0.541205	0.461383	0.391563	0.660899	0.637065	0.768609	0.00818005	0.244002
10576246	Rps12	up	1.88361	1.87897	1.85599	2.1432	2.10207	2.05039	0.00818652	0.24399
10370833	Uqcr11	up	1.21101	1.30166	1.22683	1.4494	1.4833	1.48221	0.00821324	0.244377
10390816	Krt27	up	-0.211045	1.90308	0.296167	2.2927	-0.0486683	0.068414	0.00829874	0.246508
10500333	Hist2h4	up	1.22164	1.32512	1.29413	1.54511	1.5806	1.40696	0.00830577	0.246511
10404717	Pak1ip1	up	0.783209	0.784895	0.782671	0.987581	1.04332	0.986497	0.00833052	0.247039
10346328	Gm8292	up	1.03717	0.958326	1.06457	1.26984	1.11594	1.34448	0.00833446	0.24695
10462346	Rcl1	up	0.632224	0.651623	0.545462	0.758471	0.974142	0.777859	0.00834627	0.247094
10376887	Snord49a	up	0.176464	0.309207	0.239142	0.496032	0.546866	0.373636	0.00839155	0.248022
10390963	Krt33a	up	-0.0364382	2.36526	0.0579156	2.73658	-0.134833	0.0135652	0.00839493	0.247915
10525271	Naa25	up	1.00671	1.0912	0.964596	1.20679	1.30298	1.2288	0.0084208	0.248473
10578027	Mak16	up	0.447293	0.545772	0.467634	0.785083	0.718763	0.64423	0.00844836	0.248462
10454601	Tslp	up	-0.0284761	0.228724	-0.0277328	0.229955	0.628216	0.0294368	0.0084613	0.248636
10471191	Exosc2	up	0.26419	0.405977	0.366484	0.734431	0.491839	0.513014	0.00849702	0.248863
10430245	Myh9	up	0.716797	0.660795	0.806785	1.07432	0.923134	0.867209	0.00850321	0.248635
10434668	Tmem97	up	1.35471	1.39834	1.31444	1.44076	1.8846	1.45183	0.0085063	0.248521
10498531	Ccnl1	up	1.08405	1.06896	1.19673	1.31025	1.29735	1.40429	0.00855271	0.249058
10388784	Rpl23a	up	0.859875	0.914968	0.877899	1.12024	1.19094	1.01931	0.00856058	0.249083
10493794	S100a14	up	1.33664	1.30846	1.33724	1.6635	1.61946	1.39664	0.00856817	0.249101
10554945	Prcp	down	1.11575	1.01023	1.14817	0.964933	0.684454	0.855931	0.00979385	0.249806
10605465	Prkx	down	1.91936	1.89667	1.95245	1.62828	1.58639	1.79072	0.00978485	0.249756
10523021	Slc4a4	down	0.44555	0.621417	0.65674	0.367499	0.207029	0.377499	0.00976066	0.249318
10554900	Dlg2	down	0.287349	0.263562	0.272884	0.0132743	0.0281798	0.0631434	0.00975166	0.249267
10594631	Aph1b	down	0.580521	0.563618	0.685538	0.445941	0.318395	0.341342	0.00974407	0.249252
10497441	Gyg	down	1.59269	1.62711	1.39504	1.05347	1.55469	1.20981	0.00970272	0.248552
10360418	Rgs7	down	0.245239	0.131847	0.0837823	-0.0627584	-0.115502	-0.0865803	0.00970441	0.248416
10419525	A930018M24Rik	down	0.460446	0.18745	0.0800666	-0.0203221	-0.0442354	0.00945953	0.00965435	0.248027
10541049	March8	down	0.822645	0.831722	0.857376	0.674441	0.575228	0.549463	0.00963972	0.24801
10390907	Krtap1-3	down	0.184145	1.6002	0.345111	1.18061	0.136183	0.0597265	0.00961807	0.247991
10557177	Prkcb	down	0.719722	0.688355	0.766377	0.382661	0.423747	0.598109	0.00963185	0.247987
10501183	Eps8l3	down	0.563676	0.431027	0.58034	0.307305	0.250418	0.283696	0.00958966	0.247978
10495562	Lrrc39	down	0.738906	0.847781	0.5168	0.267802	0.539761	0.494199	0.00962341	0.247949
10414470	Tlr11	down	0.120171	0.0264209	0.122541	-0.1463	-0.165204	-0.142443	0.00960794	0.24791
10574100	Nlrc5	down	1.0961	0.931845	1.09865	0.733659	0.825168	0.82241	0.00966953	0.24788
10420114	Tgm1	down	1.61167	1.64046	1.54343	1.4852	1.31444	1.2685	0.00965519	0.24787
10593219	Nnmt	down	1.03672	0.878999	0.826993	1.01949	0.416907	0.513148	0.00959107	0.247834
10593035	Tmprss4	down	1.10313	0.929007	0.924215	0.565034	0.847932	0.764774	0.00965744	0.247749
10563749	Mrgprb1	down	0.249976	0.252588	0.27641	0.0709494	0.02859	-0.0287042	0.00959416	0.247734
10403825	Tcrg-V1	down	0.3872	0.245578	0.243796	-0.0380788	0.00716732	0.139939	0.00954157	0.247274
10592266	Slc37a2	down	0.655869	0.613348	0.616063	0.38227	0.396493	0.389092	0.00954269	0.247123
10541678	C1ra	down	0.302515	0.29849	0.408633	0.240975	-0.0270305	0.0331655	0.00952835	0.247112
10358549	Hmcn1	down	0.873371	0.857838	1.18174	0.856052	0.666009	0.585852	0.00946113	0.245547
10559919	Zfp772	down	0.842774	1.06376	0.81658	0.740329	0.696862	0.526	0.00938548	0.244297
10474972	Chac1	down	0.528265	0.978155	0.292933	0.718101	0.198591	0.0880956	0.00937423	0.244183
10442219	Zfp52	down	0.572582	0.782741	0.798894	0.516022	0.440455	0.443005	0.00938604	0.244133
10438478	Abcc5	down	0.859918	0.707897	0.86064	0.513813	0.603708	0.56814	0.00938688	0.243977
10510129	Dhrs3	down	1.21416	1.12208	1.30959	1.01584	0.997518	0.901586	0.00935932	0.243974
10568553	Chst15	down	0.829356	0.7676	0.821737	0.489548	0.539993	0.638155	0.00935004	0.24391
10534395	Cldn4	down	1.1186	1.20002	1.28412	1.23045	0.80358	0.747342	0.00933541	0.243887
10566358	Trim30	down	0.823647	1.22513	1.56609	0.930196	0.380086	1.51793	0.00931966	0.243834
10437376	Srl	down	1.45947	1.49663	1.28146	0.826702	1.29036	1.2657	0.00933654	0.243737
10478415	Wisp2	down	0.361433	0.812786	0.936967	0.435799	0.429123	0.381201	0.00925695	0.242729
10554808	Fzd4	down	1.22229	1.14973	1.0448	0.964474	0.735535	0.940074	0.00925892	0.242601
10413813	Galntl2	down	0.486431	0.631706	0.587757	0.395658	0.273716	0.298122	0.00918889	0.241122
10597518	Tgfbr2	down	1.28492	1.59574	1.71594	1.29244	1.13913	1.32453	0.00912842	0.240244
10607403	Kctd12b	down	0.235808	0.259792	0.245088	0.102847	-0.0142747	-0.0707376	0.00913489	0.240237
10595033	Scg3	down	0.114485	0.206653	0.124631	-0.0912983	-0.14467	-0.0584659	0.00910929	0.239919
10375360	Ebf1	down	1.12957	1.20111	1.30182	1.0592	0.822199	0.977163	0.00908736	0.239518
10398824	A530016L24Rik	down	0.793098	0.625943	0.432108	0.506174	0.247174	0.307337	0.00893858	0.236122
10530683	Chic2	down	1.93089	2.05061	2.1549	1.79017	1.78914	1.80486	0.00888936	0.235171
10414527	Pnp2	down	1.0377	1.39127	1.7328	1.14741	0.933776	1.22	0.00888176	0.235145
10544906	Ggct	down	1.55868	1.41208	1.3248	1.09373	1.24148	1.19227	0.00887248	0.235075
10455238	Ndfip1	down	1.69392	1.69745	1.77805	1.57555	1.49244	1.37152	0.00886405	0.235026
10563441	Emp3	down	1.09723	1.30128	1.66229	1.30734	0.779208	1.07327	0.00884605	0.234899
10528385	Reln	down	0.339628	0.338853	0.383983	0.0544249	0.127997	0.138752	0.00882158	0.234425
10364280	Pttg1ip	down	1.22711	1.2265	1.40482	1.12301	0.970548	1.00749	0.0087867	0.234374
10385083	Gabrp	down	0.281591	1.14592	0.274489	1.09589	-0.12881	0.0664305	0.00880442	0.234319
10532744	Selplg	down	0.813961	0.917026	1.1154	0.64311	0.386333	0.931709	0.00878783	0.234228
10568355	Pycard	down	1.42125	1.35582	1.42748	1.20999	1.20691	1.06141	0.00874367	0.233752
10608715	2310042D19Rik	down	0.440298	0.626334	0.274742	0.00374534	0.228269	0.279971	0.00873242	0.233627
10370000	Gstt1	down	0.276198	0.33388	0.448534	0.217872	0.0394903	0.0409045	0.00868264	0.23247
10482528	Neb	down	2.61137	2.4551	2.27388	1.28974	2.62334	2.38646	0.00865733	0.232142
10429140	Ndrg1	down	1.47082	1.50334	1.52625	1.29777	1.08831	1.32863	0.00866155	0.23208
10556442	Tead1	down	1.51514	1.45493	1.43233	1.14548	1.25211	1.25404	0.00862808	0.231707
10449315	2900010M23Rik	down	1.5633	1.73839	1.62397	1.30874	1.47845	1.3792	0.00862836	0.23154
10474836	Ivd	down	0.914099	0.844049	0.804607	0.690914	0.663078	0.473259	0.00861374	0.231497
10369276	Ccdc109a	down	0.808396	0.858955	0.900651	0.534684	0.610654	0.663725	0.00853752	0.230669
10399897	Hbp1	down	1.69558	1.61125	1.68048	1.42714	1.47921	1.34935	0.00854624	0.230554
10574135	Nlrc5	down	0.848512	0.771273	0.829578	0.417694	0.542336	0.687802	0.00852486	0.230502
10470775	Cercam	down	0.478227	0.581035	0.621453	0.420603	0.246604	0.253172	0.00852486	0.230502
10444674	Ly6g6c	down	2.95563	2.93484	2.86646	2.48476	2.82233	2.65801	0.00850124	0.230389
10521038	Slc5a1	down	0.682865	0.581642	0.49371	0.216176	0.427605	0.339788	0.00856395	0.230333
10422822	Lifr	down	1.4781	1.38811	1.63511	1.098	1.22052	1.36859	0.00855355	0.230227
10531972	Gbp8	down	0.589403	0.425774	0.465448	0.189613	0.159221	0.340047	0.00854652	0.230212
10530666	Lnx1	down	0.204611	0.193073	0.288855	-0.0181348	-0.00173394	-0.0307486	0.00854652	0.230212
10362436	Trdn	down	2.35075	2.20641	2.0049	1.14292	2.35894	2.06272	0.00847396	0.23
10577792	Plekha2	down	0.678503	0.677877	0.771174	0.404074	0.38193	0.55768	0.00844921	0.229503
10535841	Slc46a3	down	0.725152	0.583369	0.65121	0.28815	0.521038	0.377328	0.00841743	0.22899
10561702	Kcnk6	down	1.29319	1.29667	1.39541	1.19415	1.136	0.9031	0.00842249	0.228953
10386020	Slc36a2	down	0.576364	0.452933	0.429224	0.396969	0.108365	0.164278	0.00838733	0.228521
10396476	Rhoj	down	1.21547	1.39226	1.49589	1.34788	0.903039	1.0226	0.00835218	0.227913
10350199	Cacna1s	down	1.37065	1.2952	1.13543	0.50967	1.3465	1.02497	0.00835274	0.227753
10412394	Nnt	down	0.592407	0.723181	0.619679	0.348244	0.368264	0.451567	0.00831112	0.227141
10473356	Ube2l6	down	0.406671	0.545342	0.807364	0.33	0.0553284	0.481412	0.00826358	0.226015
10467230	Ide	down	2.74407	2.69999	2.88854	2.35132	2.62089	2.56182	0.00821971	0.224988
10579199	Slc25a42	down	0.444393	0.535811	0.540205	0.27583	0.310265	0.196248	0.00819046	0.224534
10345869	Tmem182	down	1.86165	1.76982	1.39161	1.0733	1.61916	1.51017	0.00817584	0.224479
10365640	Slc5a8	down	1.14789	1.06772	0.965715	0.995544	0.697027	0.690933	0.00816009	0.224219
10545283	Smyd1	down	0.650663	0.852751	0.540282	0.125971	0.550974	0.486512	0.00815249	0.224184
10556509	Spon1	down	0.631614	0.913971	1.07846	0.800227	0.49049	0.510397	0.00813702	0.223932
10453057	Cyp1b1	down	1.12849	1.06765	1.28076	1.03865	0.813437	0.833361	0.00812859	0.223873
10584883	Fxyd6	down	0.807312	0.915668	0.938133	0.466476	0.719578	0.682134	0.00811677	0.223721
10358541	Hmcn1	down	0.832709	0.793304	1.1035	0.790906	0.601209	0.516576	0.0081089	0.223677
10532574	Myo18b	down	0.722584	0.861071	0.570612	0.0488897	0.769718	0.446815	0.00809568	0.22366
10450025	March2	down	1.11372	1.06826	1.12321	0.860823	0.876771	0.825646	0.00809849	0.223564
10567108	Sox6	down	0.768767	0.63567	0.674363	0.21292	0.534765	0.510396	0.0080684	0.223253
10473367	Slc43a1	down	0.597117	0.635623	0.683591	0.435746	0.344797	0.384432	0.00807262	0.223196
10585286	Arhgap20	down	0.44882	0.507846	0.51679	0.456729	0.154271	0.0392561	0.00805856	0.223154
10522009	Pgm1	down	0.752196	1.08443	0.893107	0.749935	0.612517	0.54749	0.00803915	0.222964
10398039	Serpina3f	down	0.418949	0.254105	0.332969	0.00641706	0.092093	0.128197	0.00804449	0.222938
10569288	Krtap5-4	down	0.736334	2.39904	0.830825	2.43387	0.517863	0.525624	0.00797531	0.222932
10568696	D7Ertd443e	down	0.467501	0.396977	0.413602	0.264153	-0.0072921	0.222693	0.00803127	0.22292
10383025	C1qtnf1	down	0.501881	0.593967	0.613002	0.434554	0.179161	0.30828	0.0080248	0.222914
10450897	Olfr115	down	0.14895	0.126297	0.176498	-0.0904705	-0.102766	-0.101201	0.00799274	0.222894
10420935	Ephx2	down	0.777394	0.839103	0.647248	0.682788	0.412982	0.363111	0.00798487	0.222849
10428827	Tmem65	down	1.64108	1.62405	1.54119	1.34225	1.34256	1.36706	0.00797756	0.22282
10385118	Dock2	down	0.717406	0.852853	1.0355	0.579114	0.351503	0.787426	0.00799443	0.222766
10607870	Tlr7	down	0.492184	0.778779	0.895223	0.534242	0.142819	0.577617	0.00799781	0.222686
10488415	Cst3	down	3.12491	2.92393	3.05751	2.69015	2.7837	2.83912	0.00800906	0.222651
10404496	Nqo2	down	0.583772	0.729147	0.715706	0.449637	0.372003	0.441537	0.00800231	0.222637
10468253	Nt5c2	down	1.20261	1.2235	1.19849	0.889704	1.01535	0.963884	0.00793678	0.222555
10382321	Kcnj2	down	0.845794	0.704878	0.626192	0.207698	0.506742	0.60595	0.0079424	0.222537
10535017	Gal3st4	down	0.367347	0.209591	0.321131	-0.0530644	0.0858268	0.081973	0.00794324	0.222386
10361834	Txlnb	down	1.32468	1.28414	1.04795	0.477022	1.07768	1.16712	0.00791428	0.222275
10581910	Tmem170	down	0.712777	0.647669	0.661917	0.434724	0.411725	0.424118	0.00791709	0.222178
10390936	Krtap4-6	down	-0.10494	1.12646	0.321316	0.690185	-0.170137	-0.10436	0.00784622	0.220887
10587829	Plod2	down	0.148172	0.621118	0.797222	0.42203	0.118597	0.14625	0.00784987	0.220815
10387536	Cd68	down	1.16046	1.5737	1.82142	1.48351	0.774705	1.41523	0.00785578	0.220806
10564713	Mfge8	down	1.50586	1.50279	1.54708	1.2855	1.34719	1.17951	0.00782793	0.220722
10562211	Fxyd1	down	1.34344	1.27529	1.23458	0.972576	1.19102	0.911806	0.00781865	0.220635
10565456	Prss23	down	0.8214	0.963298	1.04685	0.626841	0.614212	0.778348	0.00782934	0.220586
10581378	Psmb10	down	0.659966	0.716373	0.849924	0.444109	0.37455	0.591005	0.00776887	0.219404
10547740	C1s	down	0.861704	0.918442	0.997174	0.934328	0.471028	0.504572	0.00773625	0.218657
10382435	Gprc5c	down	0.56016	0.656884	0.725685	0.458865	0.426023	0.297864	0.00771431	0.218384
10416215	Loxl2	down	0.609937	0.892397	1.12836	0.874059	0.430761	0.472229	0.00767775	0.217522
10569038	Ano9	down	1.96678	1.68362	1.90821	1.43129	1.59695	1.68747	0.00762656	0.216244
10574159	Nlrc5	down	1.05979	0.901365	1.02168	0.544636	0.60807	0.949018	0.00759225	0.215615
10483871	Ttn	down	2.54275	2.25699	2.1323	1.00493	2.46496	2.39937	0.00759309	0.215467
10502622	Clca3	down	0.217873	-0.00266423	0.0878722	-0.236997	-0.0958253	-0.158251	0.00757369	0.21526
10552125	Pepd	down	0.97797	1.07271	1.20144	0.913218	0.749309	0.795524	0.00749662	0.21324
10551347	Blvrb	down	0.820869	0.886948	0.97215	0.837406	0.549395	0.466268	0.00747722	0.213029
10365344	Tcp11l2	down	0.743465	0.74209	0.77446	0.605877	0.509473	0.386319	0.00748144	0.212978
10406551	Ssbp2	down	1.75761	1.59974	1.639	1.31813	1.51211	1.3781	0.00745556	0.212582
10444068	Tapbp	down	1.20912	1.10073	1.26662	0.881952	0.82227	1.04669	0.00742828	0.211974
10364072	Ggt5	down	0.380241	0.588853	0.774371	0.447819	0.161528	0.276514	0.00739678	0.211926
10581266	Tppp3	down	1.31958	1.43518	1.59912	1.18093	1.00531	1.3034	0.00739819	0.211795
10344837	Prex2	down	0.480286	0.663165	0.82659	0.314	0.403582	0.426886	0.00739847	0.211633
10391378	Ezh1	down	1.24819	1.11186	1.18486	0.885398	1.01267	0.874179	0.00737935	0.211597
10571984	Ddx60	down	0.522387	0.686461	0.927271	0.435196	0.1976	0.601022	0.00739931	0.211487
10460541	Cd248	down	0.653157	1.02344	1.11552	0.918451	0.514412	0.518049	0.00736669	0.211404
10422164	Ednrb	down	0.537905	1.20337	1.27924	1.29738	0.374761	0.448241	0.00732675	0.210428
10499160	Cd1d1	down	0.748283	0.686953	0.646302	0.52442	0.455591	0.340447	0.00730763	0.210049
10578241	A730069N07Rik	down	0.703836	0.739666	0.812728	0.472468	0.486733	0.520822	0.00724041	0.209642
10515072	Rnf11	down	1.25694	1.21943	1.21037	1.00566	0.970294	0.952105	0.00728119	0.209628
10358531	Hmcn1	down	0.949729	0.936564	1.21861	0.870833	0.712784	0.704837	0.00723394	0.209625
10536711	Lmod2	down	1.30759	1.3675	1.20889	0.532936	1.61811	0.975905	0.00724407	0.209577
10602840	Sh3kbp1	down	0.979573	1.01508	1.03594	0.773902	0.692988	0.78681	0.00725728	0.209448
10504775	Col15a1	down	0.794095	0.736179	0.812592	0.716833	0.35489	0.437005	0.00726797	0.209417
10513529	Mup3	down	0.33156	0.153404	0.179352	-0.0579964	-0.0458004	-0.0194047	0.00726178	0.209408
10537849	Arhgef5	down	1.3255	1.17301	1.31969	0.933934	1.08232	1.01055	0.00722044	0.209405
10567086	Cyp2r1	down	0.466178	0.459737	0.491972	0.190622	0.231966	0.227528	0.00724969	0.209399
10450075	H2-K1	down	2.25902	2.09811	2.26341	1.83012	1.92001	2.0449	0.00724969	0.209399
10485213	Cd82	down	1.655	1.61401	1.84141	1.44794	1.34883	1.50009	0.00720807	0.209216
10517287	Man1c1	down	0.838972	0.907913	1.00122	0.681729	0.484606	0.745395	0.00717853	0.2087
10421557	Itm2b	down	2.48772	2.34332	2.46877	2.15466	2.07561	2.25607	0.00718303	0.20866
10438980	Acap2	down	1.75077	1.66912	1.7584	1.46897	1.45024	1.48342	0.00713185	0.208365
10371220	Gna15	down	0.911028	0.831714	0.931667	0.599619	0.6691	0.631653	0.00715997	0.208331
10466735	Fam189a2	down	0.926122	0.818958	0.890168	0.56067	0.691671	0.605087	0.00713522	0.208292
10425726	Sept3	down	0.38745	0.307078	0.369373	0.0419595	0.053922	0.169161	0.00713719	0.208179
10513208	Svep1	down	0.91671	1.16717	1.29818	0.935674	0.752159	0.835681	0.00713747	0.208016
10426544	Slc48a1	down	1.6383	1.51703	1.66935	1.48008	1.34552	1.20609	0.00714254	0.207993
10385500	Irgm1	down	0.913412	0.859266	1.12561	0.619095	0.380879	0.965065	0.00708657	0.207383
10354267	A530098C11Rik	down	0.239399	0.513351	0.195752	-0.0604452	0.227053	-0.0848716	0.00706069	0.206796
10358589	Hmcn1	down	0.718342	0.656926	0.964887	0.598276	0.439222	0.479268	0.00704579	0.206529
10377429	Snord118	down	1.05418	0.941245	0.760847	0.680858	0.781842	0.469706	0.00702638	0.206301
10399428	Snord118	down	1.05418	0.941245	0.760847	0.680858	0.781842	0.469706	0.00701879	0.206248
10546631	Frmd4b	down	1.22193	1.35699	1.42229	1.13152	0.984411	1.08075	0.00699601	0.205919
10559694	Sbk2	down	0.35099	0.404318	0.414846	0.0527596	0.00476078	0.265512	0.00699769	0.205798
10378649	Slc43a2	down	0.568722	0.720057	0.895022	0.459149	0.41605	0.483206	0.00695326	0.20517
10375503	Trim7	down	0.535901	0.42878	0.443325	0.0545888	0.262091	0.27172	0.00695832	0.205149
10442258	4930432O21Rik	down	0.487266	0.582752	0.688903	0.359654	0.310186	0.304703	0.00696366	0.205137
10578361	Asah1	down	1.76233	1.87455	1.89487	1.56001	1.47961	1.66971	0.0069271	0.204738
10517883	Necap2	down	1.18326	1.34554	1.43928	1.12189	1.01128	1.02556	0.00691276	0.204484
10428698	Sntb1	down	1.44398	1.32037	1.42487	1.17525	1.0923	1.13543	0.00689673	0.20418
10439321	Slc15a2	down	0.849732	0.397147	0.440466	0.391027	-0.168024	0.439145	0.00687366	0.203667
10603746	Maob	down	0.786712	0.717049	0.728547	0.497523	0.338865	0.570869	0.00685679	0.203336
10599120	Dock11	down	0.948701	0.893224	1.01305	0.750838	0.52915	0.748159	0.00679885	0.202293
10423333	Fam134b	down	1.44907	1.36122	1.29879	0.946019	1.34643	0.95297	0.00679182	0.202253
10542200	Gabarapl1	down	1.37724	1.33795	1.42518	1.19904	1.1865	0.977694	0.00680054	0.202174
10491329	4930429B21Rik	down	0.386613	0.306253	0.325066	0.0973712	0.117695	0.0312484	0.00678338	0.202171
10372781	Irak3	down	1.20421	1.24602	1.30958	0.926756	1.01001	1.03025	0.0068011	0.202022
10449741	Sik1	down	1.22118	1.19313	1.34878	0.809606	0.992951	1.10826	0.00680167	0.20187
10454113	Dsg1a	down	2.97044	2.76571	2.82222	2.51987	2.52089	2.6799	0.00675498	0.201493
10458894	Lox	down	0.753269	1.17401	1.27126	1.13899	0.666379	0.510455	0.00674879	0.201478
10471555	Angptl2	down	1.41213	1.49957	1.48069	1.19608	1.20744	1.20894	0.00672854	0.201042
10454514	Lims2	down	0.622511	0.571677	0.607616	0.411793	0.293096	0.315349	0.00670604	0.200876
10410351	AA987161	down	0.91806	0.889326	0.948136	0.724734	0.646771	0.608951	0.00665429	0.199831
10565137	Fsd2	down	0.790066	0.772367	0.455759	0.147034	0.439353	0.537975	0.00658707	0.198147
10556820	Tmem159	down	1.60542	1.3707	1.66361	1.20709	1.3985	1.19487	0.00658032	0.198112
10501222	Gstm2	down	0.694499	0.753726	0.80433	0.547608	0.508101	0.418019	0.00656907	0.197941
10446619	Myom1	down	1.39252	1.28211	1.13078	0.478905	1.21629	1.11887	0.00654151	0.197277
10347948	Sp100	down	1.08559	1.25711	1.49595	0.905491	0.549152	1.48773	0.00652098	0.196992
10358515	Hmcn1	down	0.703858	0.632577	0.870323	0.609892	0.405594	0.361553	0.00651451	0.196964
10452147	Nrtn	down	0.170952	0.246434	0.252581	-0.053118	-0.0614164	-0.0118236	0.00650692	0.196902
10554712	2610206C17Rik	down	0.443831	0.119832	0.286296	-0.0265612	-0.0495703	0.069411	0.00648442	0.196556
10438769	Cldn1	down	2.44618	2.35441	2.43208	2.18961	2.19925	2.06401	0.00648808	0.196499
10381105	Gm11567	down	0.0818839	2.10415	0.082478	0.914829	-0.0301002	0.0824675	0.0064428	0.195795
10371111	Tjp3	down	0.590701	0.475417	0.58138	0.14753	0.323307	0.346554	0.00644448	0.195679
10457225	Map3k8	down	0.979576	0.882431	0.974216	0.678914	0.671288	0.691571	0.00642311	0.195531
10436760	Krtap6-1	down	-0.0629406	2.2588	0.681447	2.40167	-0.0955631	0.0928268	0.00642367	0.195381
10380381	Tob1	down	1.43324	1.41947	1.49272	1.17848	1.25072	1.13442	0.00641073	0.195321
10459210	4933429F08Rik	down	0.769111	0.586365	0.706365	0.336238	0.478576	0.429884	0.0063888	0.19482
10412882	Thrb	down	0.710184	0.649532	0.5963	0.241616	0.458672	0.426695	0.00635533	0.194132
10449266	Itfg3	down	1.67907	1.57699	1.63836	1.25453	1.50468	1.31731	0.00635617	0.193991
10355312	Ikzf2	down	1.14556	0.914748	1.04186	0.453576	0.83758	0.893343	0.00632495	0.193871
10358537	Hmcn1	down	0.883359	0.88107	1.17491	0.765499	0.735217	0.613323	0.0063303	0.193701
10470555	Gbgt1	down	0.107939	0.212126	0.361559	0.0471281	-0.11442	-0.0788678	0.0063348	0.193672
10469951	Rnf208	down	0.447732	0.456633	0.49564	0.134574	0.227871	0.234631	0.00630302	0.193365
10413609	Mustn1	down	1.48554	1.82181	1.73572	0.947391	1.92373	1.31033	0.00627517	0.193177
10368888	Foxo3	down	0.98061	1.0143	1.09747	0.90309	0.750313	0.629881	0.0062853	0.193155
10362432	Trdn	down	1.8839	1.84359	1.64059	1.13513	1.74975	1.55324	0.0062898	0.193126
10552480	Klk11	down	0.515811	0.58738	0.493797	0.121145	0.373547	0.277857	0.0062358	0.192298
10508454	Bsdc1	down	1.17256	1.1782	1.18773	0.898768	1.0064	0.847341	0.00623017	0.192292
10471474	Ak1	down	1.44312	1.38987	1.26994	0.866931	1.1385	1.21619	0.0061832	0.191174
10479726	Pcmtd2	down	1.26683	1.06026	1.23643	0.939049	0.906767	0.900189	0.00615592	0.190662
10351658	Cd48	down	0.511435	0.69578	0.844934	0.326977	0.150249	0.635127	0.00615677	0.190522
10378681	Inpp5k	down	1.62497	1.47921	1.62209	1.22409	1.38626	1.29697	0.00613848	0.190288
10536789	Lep	down	1.22435	0.511571	0.594815	0.731844	0.0695182	0.522977	0.00609827	0.189371
10494262	Ctsk	down	1.68308	1.68327	1.85604	1.64038	1.29776	1.40652	0.00606368	0.188957
10573939	Lpcat2	down	1.20865	1.01343	1.10273	0.696381	0.834417	0.930703	0.00606874	0.188949
10385504	Gm5431	down	0.267207	0.304018	0.613515	0.144715	-0.0884132	0.211025	0.0060738	0.188941
10423109	Adamts12	down	0.764788	0.778843	0.786493	0.730237	0.347667	0.36947	0.00607521	0.18882
10557470	Gdpd3	down	0.877247	0.879727	0.863566	0.526169	0.666123	0.618927	0.00604567	0.188561
10390831	Krt10	down	3.19614	3.08589	3.10148	2.41372	2.91009	3.0681	0.00601108	0.187647
10587627	Cyb5r4	down	1.23546	1.33814	1.41998	0.994307	1.17343	1.00591	0.00599899	0.187434
10487945	Gpcpd1	down	1.60209	1.51666	1.46689	1.20473	1.3097	1.25904	0.00596158	0.186429
10386359	Guk1	down	0.619541	0.722952	0.737396	0.444092	0.453969	0.381258	0.00591068	0.186312
10443027	A930001N09Rik	down	1.06905	0.930599	1.05732	0.679446	0.807669	0.74841	0.00588958	0.186308
10558880	Eps8l2	down	1.16581	1.05846	1.12292	0.783022	0.920086	0.83092	0.00589408	0.186284
10522051	Klf3	down	1.68059	1.59835	1.66238	1.25852	1.4637	1.39137	0.00591152	0.186174
10547386	Adipor2	down	1.99903	1.93534	1.81152	1.57881	1.66284	1.67327	0.00589886	0.186105
10385583	Ltc4s	down	0.055847	0.223371	0.178096	-0.0305879	-0.102448	-0.229124	0.00591236	0.186035
10565330	Zfand6	down	1.47959	1.49175	1.51984	1.40958	1.14998	1.09153	0.00591489	0.18595
10399973	Hdac9	down	0.358445	0.393168	0.428085	0.094519	0.0941552	0.173718	0.00594077	0.185942
10444244	Tap1	down	1.39422	1.18393	1.3601	0.838948	0.905867	1.26627	0.00591799	0.185883
10384572	1110067D22Rik	down	1.57333	1.64034	1.58038	1.30455	1.30178	1.37055	0.00591827	0.185728
10527638	Alox5ap	down	0.946623	1.33136	1.5382	1.1716	0.56298	1.12136	0.00592108	0.185653
10511180	Mxra8	down	1.21282	1.21024	1.38436	1.212	0.923537	0.777098	0.00584936	0.1852
10483604	Slc25a12	down	1.81397	1.82457	1.64729	1.22012	1.5627	1.59676	0.0057948	0.184129
10600921	Stard8	down	0.714133	0.984347	1.13195	0.864871	0.595279	0.479651	0.00580352	0.184077
10487011	Gatm	down	0.750818	0.989696	1.12331	0.720108	0.677677	0.593431	0.00577793	0.183921
10389990	Epn3	down	0.864795	0.89982	0.886998	0.564578	0.711051	0.569116	0.00578299	0.183918
10466712	Mamdc2	down	0.0369166	0.257724	0.614156	0.0165736	0.0519371	-0.100432	0.0057723	0.183907
10401160	Tmem229b	down	0.338535	0.571636	0.435223	0.315863	0.1098	0.0511264	0.00574643	0.183741
10542522	Plekha5	down	1.18751	1.01924	1.10709	0.800135	0.863949	0.827435	0.0057543	0.183662
10531724	Plac8	down	0.696291	1.15349	1.38268	0.76595	0.155983	1.31679	0.00574727	0.183603
10460947	Pygm	down	2.3764	2.20161	2.00825	1.44108	1.97443	2.17404	0.00569777	0.183008
10487894	Rassf2	down	0.791519	1.00331	1.11507	0.773967	0.462335	0.741461	0.00571184	0.182964
10425287	Kdelr3	down	0.51475	0.898203	0.92878	0.64444	0.342267	0.440017	0.00569046	0.182939
10529584	Man2b2	down	0.984185	0.996954	1.10544	0.805125	0.713378	0.750073	0.00569918	0.182723
10395103	Pxdn	down	1.32944	1.42262	1.61693	1.42515	0.951618	1.05826	0.00567302	0.182543
10429520	Ly6d	down	2.60523	2.30065	2.4365	2.10052	2.23658	2.14034	0.0056598	0.182283
10581289	Atp6v0d1	down	1.63614	1.61424	1.65411	1.43687	1.33195	1.32817	0.00565193	0.182194
10458828	Cdo1	down	1.41173	1.08205	1.18568	1.27495	0.737112	0.777694	0.0056179	0.181261
10494423	Hfe2	down	1.4899	1.4554	1.22233	0.692476	1.23788	1.25512	0.00558302	0.1803
10403871	Aoah	down	0.346986	0.656907	0.917456	0.461386	0.192397	0.318431	0.00557571	0.180227
10608680	H2-T10	down	0.802653	0.657134	0.792809	0.420588	0.366075	0.587525	0.00556277	0.179973
10428809	Klhl38	down	0.917501	0.747523	0.489704	0.180913	0.648651	0.415952	0.0055369	0.179626
10345141	Lmbrd1	down	1.02713	1.0416	1.09091	0.820645	0.751189	0.773657	0.00554027	0.179572
10574149	Nlrc5	down	1.30335	0.994833	1.31417	0.681772	0.829693	1.17546	0.00552002	0.17957
10495243	Gstm5	down	1.50011	1.4767	1.55518	1.27602	1.19394	1.24122	0.00552959	0.179553
10581013	Cdh11	down	0.906179	1.32484	1.62855	1.23513	0.823263	0.853401	0.00554309	0.179499
10458028	Gypc	down	0.341626	0.449317	0.526021	0.276193	0.0736817	0.119814	0.00552143	0.179452
10427162	Mfsd5	down	0.745183	0.740463	0.798796	0.464415	0.569643	0.438017	0.00547193	0.178332
10411156	Scamp1	down	1.40645	1.27158	1.41836	1.11483	1.12329	1.03863	0.0054739	0.178233
10416437	Lcp1	down	1.03552	1.22475	1.4435	0.855101	0.537943	1.32765	0.00545646	0.177991
10466624	Aldh1a7	down	0.800288	0.623054	0.709255	0.537055	0.362207	0.391947	0.00545084	0.177971
10479752	Olah	down	0.44702	0.588194	0.279543	0.13762	0.380471	-0.105109	0.00544437	0.177923
10487447	Mall	down	1.29879	1.34911	1.14022	0.981053	1.00482	0.966527	0.00543424	0.177755
10574102	Nlrc5	down	1.73691	1.41473	1.64532	1.08274	1.23986	1.54038	0.00542046	0.177468
10432378	Lmbr1l	down	0.719885	0.686253	0.845418	0.519692	0.466178	0.441248	0.0054154	0.177465
10590620	Ccr9	down	0.37423	0.240146	0.196999	-0.0721896	-0.0170272	0.0476314	0.00540668	0.177343
10402435	Serpina3c	down	1.6657	1.36623	1.34047	1.58735	0.972957	0.95171	0.00536646	0.176676
10404885	Gmpr	down	0.518872	0.531815	0.332594	0.0378943	0.224341	0.24324	0.00534987	0.176456
10598389	Wdr45	down	1.17106	1.0832	1.17729	0.881684	0.926815	0.805747	0.0053524	0.176376
10418903	Gprin2	down	0.320726	0.212396	0.283152	-0.0393578	-0.0366418	0.0465125	0.00532371	0.175757
10440724	Krtap6-2	down	-0.142358	1.75694	0.788136	2.1567	-0.168495	-0.132879	0.0053074	0.175708
10393818	Dysfip1	down	0.277113	0.569223	0.389037	-0.10399	0.228589	0.183387	0.0053105	0.175647
10349383	Slc35f5	down	1.54799	1.36832	1.48783	1.14763	1.2297	1.18463	0.0053119	0.17553
10558150	Htra1	down	1.37374	1.42603	1.73793	1.28895	1.10058	1.24334	0.00527253	0.174716
10607124	Chrdl1	down	0.883506	0.675724	0.835813	0.727029	0.241452	0.490405	0.00526493	0.174627
10608654	BC026782	down	0.6247	0.735722	0.832276	0.59832	0.387901	0.337554	0.00525115	0.174495
10442381	Prss27	down	0.794276	1.0099	0.769483	0.602247	0.662448	0.44906	0.00525368	0.174416
10440713	Krtap16-8	down	0.269009	1.95906	1.05242	2.17014	0.130472	0.273286	0.00523372	0.174242
10530536	Tec	down	0.912804	0.851019	0.938898	0.73725	0.544881	0.581177	0.00523653	0.174172
10493900	Lce3c	down	0.981963	1.67798	0.721332	0.796314	1.25454	0.349903	0.00520053	0.173624
10445119	H2-M3	down	0.4011	0.415207	0.520154	0.167992	-0.0073131	0.27617	0.00520362	0.173565
10390175	Ngfr	down	0.366907	0.584467	0.903266	0.259666	0.251731	0.394203	0.00514766	0.172021
10518335	1700029I01Rik	down	1.18725	1.18676	1.21265	0.884574	0.930885	0.93868	0.00512403	0.171392
10473125	Itga4	down	0.502213	0.684346	0.803673	0.268058	0.228577	0.548546	0.00511025	0.171254
10389238	Dusp14	down	1.40709	1.61142	1.31277	1.25613	1.25303	0.913162	0.00511447	0.171234
10423654	Osr2	down	0.451197	0.536096	0.627289	0.229789	0.302072	0.246611	0.00509816	0.171171
10389214	Ccl9	down	0.940697	1.4179	1.58575	1.38072	0.496954	1.06747	0.00510125	0.171113
10578829	Palld	down	0.959604	1.08158	1.25139	0.801504	0.807579	0.818436	0.00502137	0.170852
10390927	Krtap4-7	down	0.0483676	1.59715	0.358078	1.01627	-0.0856359	0.0317675	0.00502166	0.170535
10354506	Mfsd6	down	1.59051	1.46248	1.55496	1.24716	1.3	1.22619	0.00502166	0.170535
10423593	Laptm4b	down	1.09901	1.05444	1.24888	0.840919	0.875963	0.841525	0.00502559	0.170506
10400137	Dnajb9	down	1.34417	1.53765	1.54091	1.19948	1.16474	1.20282	0.00506244	0.170455
10535174	Tmem184a	down	0.970331	0.933327	1.04365	0.614301	0.794072	0.694146	0.00505709	0.170436
10500204	Ecm1	down	1.78081	1.73696	1.93755	1.60728	1.32461	1.60917	0.00502587	0.170353
10500283	Car14	down	0.270938	0.339433	0.236319	-0.109264	0.0196499	0.0692452	0.005045	0.170351
10468746	Hspa12a	down	0.507638	0.38576	0.371032	0.117725	0.142822	0.158289	0.00502812	0.170267
10564507	Arrdc4	down	1.06053	1.00518	1.10959	0.854919	0.779832	0.71509	0.00504669	0.170247
10429515	Lynx1	down	0.65455	0.659935	0.752592	0.37649	0.461203	0.39626	0.00506441	0.170198
10551614	Ech1	down	1.40197	1.35767	1.37467	0.985396	1.18456	1.11281	0.00506441	0.170198
10521824	Sod3	down	0.864413	1.04598	0.995457	0.851178	0.554662	0.604872	0.00503234	0.170086
10467153	Slc16a12	down	0.310191	0.38036	0.510019	0.140304	0.0146127	0.171157	0.00496681	0.169645
10357220	Tmem177	down	0.679782	0.56835	0.635194	0.33748	0.327648	0.373017	0.00497553	0.169616
10438753	Leprel1	down	1.6676	1.47059	1.55207	0.920121	1.33658	1.45013	0.0049685	0.169539
10450145	Psmb9	down	0.701965	0.596133	0.698466	0.341334	0.258465	0.496943	0.00491281	0.167962
10508651	Sdc3	down	0.604151	0.903925	1.25397	0.648894	0.249175	0.832158	0.00489791	0.167613
10385872	Slc22a5	down	0.673086	0.76499	0.719943	0.473883	0.424507	0.421547	0.00488328	0.167274
10458534	Pcdh1	down	0.524429	0.531307	0.575718	0.296171	0.31774	0.189978	0.00483575	0.166447
10540298	Chl1	down	1.60666	1.28914	1.6148	1.03766	1.12218	1.40975	0.00484278	0.166207
10416334	Dok2	down	0.265695	0.46071	0.495287	0.134217	0.0294398	0.169341	0.00484278	0.166207
10393364	Cygb	down	0.769646	1.06312	1.11007	0.902275	0.565307	0.548956	0.0048096	0.165707
10473384	Slc43a3	down	1.26464	1.50372	1.58421	1.36785	1.01473	1.0423	0.00480425	0.165684
10433507	Ciita	down	0.482719	0.517288	0.310205	0.046344	0.0793363	0.270444	0.00479047	0.165369
10382316	Kcnj16	down	0.111225	0.0676769	0.177613	-0.202771	-0.18287	-0.1165	0.00476853	0.165093
10601326	Uprt	down	0.803698	0.7722	0.685912	0.379873	0.535452	0.486088	0.00476235	0.165039
10561031	Lipe	down	1.3643	1.31214	1.20914	1.22038	0.792129	0.943196	0.00476966	0.164971
10559796	Peg3	down	0.869596	0.857019	0.877128	0.570127	0.665621	0.533496	0.00475532	0.164956
10545697	Dguok	down	1.03323	1.05314	1.06964	0.805621	0.784525	0.732272	0.00474266	0.164678
10357488	Cd55	down	0.85626	0.93179	1.07604	0.733183	0.565096	0.685344	0.0047331	0.164506
10587383	Cd109	down	1.95779	1.72934	1.91205	1.3056	1.60289	1.73025	0.00472185	0.164276
10408689	Nrn1	down	0.598715	0.638553	0.688809	0.361776	0.360758	0.358927	0.0046985	0.163784
10378802	Blmh	down	1.9422	1.94335	1.7935	1.62151	1.73289	1.45782	0.00469935	0.163653
10380965	Gsdma2	down	0.174067	0.136822	0.497254	0.0136375	0.0437204	-0.144488	0.00467769	0.16354
10605848	Vsig4	down	-0.0219851	0.077242	0.298819	-0.170188	-0.157813	-0.192892	0.00468191	0.163527
10606355	Cysltr1	down	0.761181	0.978506	1.06809	0.559659	0.421869	0.843965	0.00465941	0.163061
10596072	Ppp2r3a	down	1.34553	1.21159	1.26366	0.737003	1.12885	1.0289	0.00459754	0.162657
10447951	Thbs2	down	1.54706	1.93346	2.21569	1.58931	1.36657	1.74056	0.00464225	0.162621
10579609	Fcho1	down	0.351561	0.29321	0.393518	0.154682	0.0338298	0.00260908	0.00462735	0.162579
10352756	Lpgat1	down	1.02964	1.08439	1.09644	0.93614	0.613652	0.7651	0.00459866	0.162535
10556463	Arntl	down	0.919746	0.838972	0.892932	0.672862	0.587848	0.548839	0.00463044	0.162527
10537062	Mest	down	0.972005	0.225619	0.388706	0.232079	0.196913	0.105208	0.00461469	0.162455
10352661	Ptpn14	down	1.33135	1.20419	1.41431	1.04231	0.862329	1.1227	0.00460457	0.162421
10360235	Casq1	down	2.1442	1.96138	1.78679	1.38903	1.72634	1.80198	0.00459979	0.162413
10462618	Ifit3	down	0.925698	1.42836	1.76764	1.0463	0.308647	1.89561	0.00458347	0.162321
10440721	Krtap16-7	down	-0.0703367	1.92449	0.895714	2.04372	-0.119498	0.0101298	0.00460626	0.162319
10579347	Ifi30	down	1.76811	1.65925	1.92246	1.46452	1.38889	1.58257	0.00457532	0.162193
10422728	Dab2	down	1.55172	2.09576	2.26688	1.95007	1.32168	1.67632	0.00451991	0.161194
10390923	Krtap4-2	down	-0.0146994	1.90247	0.524913	1.28969	-0.00494239	0.0412846	0.00454129	0.161148
10504206	N28178	down	0.231161	0.18891	0.265515	0.0205783	-0.0754526	-0.105223	0.00452188	0.161102
10496494	Tspan5	down	1.40555	1.32497	1.36674	1.12413	1.00792	1.10031	0.00450276	0.161066
10523359	Cxcl13	down	0.906914	0.829756	0.984552	2.0224	0.272103	0.374673	0.00452385	0.16085
10568536	Cpxm2	down	0.797571	0.767898	0.889689	0.48766	0.299138	0.697741	0.00447604	0.160272
10379184	Slc46a1	down	0.349062	0.361891	0.358361	0.116823	0.0580357	0.045573	0.00444594	0.159355
10386628	Gm16515	down	0.701479	0.61532	0.67025	0.423062	0.415225	0.300053	0.00442991	0.15894
10532711	Cmklr1	down	0.839623	0.976807	1.15712	0.787771	0.529994	0.714769	0.00439729	0.158409
10478594	Ctsa	down	2.04385	2.0092	2.05258	1.73852	1.76941	1.74459	0.00439926	0.15832
10450694	H2-T22	down	1.39778	1.13963	1.41066	0.9071	0.732536	1.29864	0.00440769	0.158303
10518642	Ube4b	down	1.75487	1.57188	1.67689	1.38596	1.44109	1.31099	0.00438098	0.157982
10488482	Acss1	down	0.467314	0.630507	0.465719	0.234391	0.238902	0.215757	0.00436579	0.157754
10385526	9930111J21Rik2	down	0.933168	1.02233	1.18367	0.686001	0.398208	0.996557	0.00435932	0.157681
10453857	Gata6	down	0.89057	0.760445	0.966521	0.426316	0.724867	0.553326	0.00433457	0.157105
10551469	Dyrk1b	down	1.20979	1.09751	1.1173	0.795715	0.951376	0.808494	0.00433457	0.157105
10509073	Myom3	down	0.544441	0.941919	0.629749	0.0952661	0.692037	0.320275	0.00429548	0.156166
10499873	Prr9	down	-0.0270642	1.71136	0.568951	1.39246	-0.0861489	-0.0253386	0.00429745	0.156078
10510127	Gm13177	down	1.81743	1.40301	1.25791	1.16107	1.48887	0.872307	0.00428563	0.155967
10406171	Tppp	down	0.295964	0.257088	0.56254	-0.055277	0.117467	0.130751	0.00427523	0.155748
10344707	Pcmtd1	down	1.08533	0.977253	1.0914	0.766816	0.689258	0.809766	0.00426398	0.155497
10416974	Gpc6	down	0.75151	0.692573	0.965076	0.478005	0.507673	0.52807	0.00425498	0.155488
10446965	Rasgrp3	down	0.657156	0.585448	0.510353	0.174506	0.309942	0.361616	0.00424148	0.155154
10358982	Mr1	down	1.15089	1.02991	0.97096	0.833584	0.670176	0.759768	0.00422854	0.155
10538087	Lrrc61	down	0.763911	0.670941	0.682937	0.347135	0.488252	0.408358	0.00423023	0.154902
10604961	Gabra3	down	0.237001	0.439391	0.335115	0.171523	-0.0460094	-0.0255984	0.00413601	0.15399
10358535	Hmcn1	down	1.20012	1.09562	1.54348	1.09738	0.909426	0.865826	0.00413826	0.153912
10468593	Nrap	down	1.41384	1.68677	1.29957	0.39178	1.59107	1.2745	0.00414445	0.15382
10369531	Tspan15	down	0.459924	0.417439	0.433179	0.114473	0.140726	0.178423	0.0041467	0.153743
10345037	Paqr8	down	0.552944	0.714418	0.616077	0.400704	0.2824	0.315941	0.00414754	0.153615
10484371	Calcrl	down	0.937305	0.924151	1.0707	0.719739	0.586833	0.726572	0.00415007	0.153548
10484520	4833423E24Rik	down	1.79645	1.72342	1.58916	1.26184	1.58457	1.33273	0.00411407	0.153494
10504047	Ube2r2	down	2.10349	2.07725	2.09337	1.8554	1.76234	1.78945	0.00410873	0.153456
10444814	H2-gs10	down	1.23727	1.12036	1.21202	0.763644	0.837315	1.02828	0.00415092	0.15342
10496405	Gm5105	down	0.784776	0.642174	0.545228	0.0763105	0.397438	0.510659	0.00415654	0.153309
10498367	P2ry13	down	0.53408	0.623375	0.666715	0.27449	0.214229	0.415921	0.0041737	0.153306
10527213	Daglb	down	0.701371	0.673863	0.735328	0.477211	0.32879	0.422997	0.00415204	0.153302
10375002	Cpeb4	down	1.11667	1.07585	1.17631	0.90139	0.833788	0.774304	0.00416048	0.153295
10569385	Ascl2	down	0.272369	0.198694	0.325729	-0.0111538	-0.0147102	-0.0437977	0.00416414	0.153271
10603066	Ace2	down	1.23991	1.37565	1.12837	1.19707	0.931694	0.625868	0.00416779	0.153247
10539080	St3gal5	down	0.222953	0.575346	0.590078	0.0102712	0.24904	0.155776	0.00409607	0.153144
10351525	Mpz	down	0.786816	0.830439	0.815678	0.336349	0.666741	0.517839	0.00408061	0.153049
10578222	Dlc1	down	0.814759	0.8084	0.88181	0.603617	0.456923	0.559268	0.00408848	0.153021
10588505	Abhd14b	down	0.479242	0.33191	0.49941	0.161388	0.154172	0.116306	0.00407048	0.152992
10539907	Tpra1	down	1.20738	1.1527	1.23847	1.00069	0.875967	0.851703	0.0040747	0.152988
10460237	Unc93b1	down	0.781231	0.995373	1.22832	0.789619	0.388728	0.777068	0.00408117	0.152908
10402783	Ahnak2	down	1.8654	1.66804	1.93864	1.31908	1.5091	1.67225	0.00405248	0.152476
10429391	Slc45a4	down	0.679901	0.787488	0.851868	0.518448	0.435055	0.477458	0.00403336	0.151917
10540523	Lmcd1	down	0.965755	1.42215	1.00202	0.33858	1.12746	0.840552	0.0040162	0.151432
10397094	Psen1	down	1.83578	1.70076	1.73987	1.38036	1.51378	1.48706	0.00400776	0.151274
10501235	Gstm4	down	0.726153	0.9156	0.775353	0.584358	0.455909	0.477463	0.00398273	0.150649
10390897	Krtap1-5	down	-0.0175255	1.71495	0.775054	1.42254	-0.0692721	0.0978022	0.00398554	0.150595
10416302	Hr	down	1.35114	1.35524	1.50818	1.11	1.1045	1.11512	0.00395658	0.149979
10367734	Ust	down	1.11248	1.03477	1.09342	0.66268	0.75436	0.893019	0.00395742	0.149851
10406270	Glrx	down	1.69938	1.7036	1.47256	1.28918	1.46345	1.19203	0.00389892	0.148109
10523062	Alb	down	0.179835	0.327714	0.483762	-0.0362214	-0.0421402	0.118698	0.00389301	0.148043
10563178	Cd37	down	0.504364	0.676987	0.728914	0.39646	0.255967	0.341801	0.00388429	0.148028
10552143	Slc7a10	down	0.944806	0.739485	0.63256	0.668646	0.301797	0.380304	0.00388654	0.147955
10516484	Gjb3	down	1.37043	1.24873	1.19267	0.866635	1.09018	0.944167	0.00387558	0.147854
10583179	Pgr	down	-0.135345	0.20142	0.614784	-0.138277	-0.180008	-0.086496	0.00384352	0.146946
10350349	Dennd1b	down	1.07258	1.05892	1.12488	0.782377	0.791077	0.800856	0.0038348	0.146929
10566574	Gvin1	down	0.655435	0.863688	0.986701	0.417969	0.21538	0.807435	0.00383873	0.146921
10376021	Sept8	down	1.26061	1.24964	1.35254	0.965364	0.998665	1.01263	0.00384633	0.146896
10553004	Hsd17b14	down	0.384624	0.386732	0.352665	0.257608	-0.0679616	0.00890882	0.00380977	0.146443
10360631	Cabc1	down	1.24247	1.28725	1.02267	0.480115	1.17688	0.867897	0.00381145	0.14635
10585767	Ubl7	down	1.51399	1.51531	1.52464	1.27297	1.2118	1.19363	0.00376842	0.145011
10568785	Bnip3	down	1.13378	1.15735	1.01293	0.700118	0.905659	0.784853	0.00374958	0.144442
10492469	Mlf1	down	0.836445	0.827895	0.672174	0.448672	0.382583	0.566372	0.00373186	0.144072
10561306	Pld3	down	1.41011	1.36828	1.41	1.20102	1.10576	0.998344	0.0037268	0.144033
10508663	Laptm5	down	1.48802	1.68742	1.91151	1.53468	0.919431	1.49957	0.00370092	0.143344
10460157	Cpt1a	down	1.58471	1.69915	1.71316	1.42439	1.35633	1.32266	0.00367955	0.142828
10458983	March3	down	0.609151	0.528676	0.622633	0.370909	0.275818	0.228975	0.00366661	0.142481
10401343	Map3k9	down	0.609787	0.45674	0.524154	0.209395	0.274779	0.208491	0.00366127	0.142429
10347481	Cyp27a1	down	1.24475	1.0472	1.25867	0.605174	1.02348	0.929667	0.00363652	0.142088
10555946	Smpd1	down	2.14858	2.13722	1.95889	1.6692	1.98676	1.63069	0.00364355	0.14205
10363210	Pkib	down	0.474898	0.422969	0.599733	0.0778465	0.193906	0.286888	0.00362724	0.142037
10554204	Agbl1	down	0.894811	0.895206	0.499228	0.0425216	0.701041	0.519508	0.0036292	0.141958
10515115	Slc5a9	down	0.913511	0.848297	0.724525	0.353108	0.699181	0.478211	0.00361008	0.141521
10446334	Glcci1	down	1.37451	1.28424	1.44089	1.20713	1.0231	0.955075	0.00357914	0.140619
10524310	Ttc28	down	0.794302	0.654083	0.782321	0.436379	0.441656	0.44853	0.00357099	0.140454
10540795	Irak2	down	0.719502	0.613216	0.596963	0.1428	0.277758	0.507924	0.00355439	0.140111
10442603	Hs3st6	down	0.289859	0.292349	0.398934	-0.0335339	0.132708	-0.0207874	0.00351418	0.138679
10472538	Dhrs9	down	0.831865	0.996756	0.878248	0.885757	0.342675	0.41516	0.00350461	0.138456
10530215	1110003E01Rik	down	1.57562	1.43079	1.56982	1.25045	1.20431	1.21126	0.00348661	0.137898
10415279	Fitm1	down	0.91671	0.948551	0.782135	0.378264	0.713192	0.595551	0.00347761	0.137695
10430804	Pppde2	down	1.93116	1.73278	1.78042	1.49447	1.63415	1.39692	0.00347311	0.13767
10499899	Sprr1a	down	2.5701	2.82899	2.84303	2.62607	2.47417	2.12391	0.00346327	0.137433
10355456	Mreg	down	1.09603	1.11211	1.02002	0.744746	0.894476	0.678656	0.00344724	0.13741
10608650	H2-T9	down	1.29457	1.10363	1.30213	0.850181	0.731674	1.09894	0.00345849	0.137397
10354111	Aff3	down	0.475142	0.538646	0.647475	0.260222	0.238968	0.252319	0.00344977	0.137357
10348234	Neu2	down	1.19557	1.16686	0.974011	0.600237	0.802687	0.936895	0.00342586	0.136712
10356274	Csprs	down	0.223404	0.268386	0.445695	0.0129066	-0.0806333	0.061739	0.00342052	0.136652
10485048	D2Ertd391e	down	1.79561	1.6468	1.58869	1.27094	1.48282	1.33966	0.00341124	0.136434
10390950	Gm11564	down	0.0408592	1.58465	0.291014	0.524771	-0.0771902	-0.00376644	0.00339464	0.135923
10560702	Ceacam19	down	1.18706	1.11552	1.00479	0.807179	0.939579	0.624271	0.0033564	0.134695
10517328	Tmem50a	down	1.97739	1.84694	2.01578	1.68092	1.60987	1.63081	0.00334599	0.134429
10350684	Arpc5	down	1.5299	1.61925	1.59192	1.12575	1.0783	1.48078	0.00333277	0.13405
10414537	Ang	down	1.64142	1.79316	1.91083	1.51621	1.50455	1.39807	0.00332068	0.133715
10585721	Scamp2	down	1.29206	1.35148	1.41834	1.05381	1.05371	1.04106	0.0032754	0.132191
10499378	Sema4a	down	1.12614	1.15406	1.22344	0.912841	0.805598	0.866257	0.0032678	0.132184
10437516	Ppl	down	2.00666	1.83905	1.87489	1.45741	1.63089	1.67305	0.00327118	0.13217
10483046	Dpp4	down	1.00277	1.26623	1.09575	0.908813	0.871633	0.616322	0.0032543	0.132089
10360391	Ifi203	down	1.39432	1.51937	1.84045	1.38551	0.747305	1.42441	0.00325599	0.132007
10349118	Serpinb12	down	1.10753	1.05474	0.880443	0.691778	0.994003	0.319212	0.00324727	0.131954
10369431	Adamts14	down	0.500053	0.443013	0.661911	0.178275	0.195922	0.284269	0.00324165	0.131876
10505734	Adamtsl1	down	0.2132	0.326731	0.42368	0.10365	-0.0522761	-0.0244232	0.0032304	0.131871
10463347	Scd3	down	2.16457	1.64604	1.71074	0.812196	1.57281	2.06175	0.00323208	0.131789
10531980	Gbp9	down	0.731009	0.596091	0.681934	0.205263	0.236697	0.539974	0.00323405	0.131718
10497265	Fabp4	down	2.67489	2.47687	2.37954	2.51566	1.87866	2.0746	0.00322027	0.131609
10428796	Fbxo32	down	1.31012	1.17308	1.29069	0.681777	1.17733	0.901025	0.00321577	0.131577
10544788	Hoxa9	down	0.569517	0.556384	0.465681	-0.074182	0.600409	-0.0270312	0.00320227	0.131326
10377927	Rnf167	down	1.46822	1.36604	1.403	1.05217	1.17334	1.08768	0.00314996	0.131148
10553833	Ndn	down	0.69035	0.91845	0.925846	0.817309	0.292634	0.37947	0.00319046	0.131145
10480842	Tmem141	down	0.961166	1.07531	1.01017	0.854595	0.583196	0.655102	0.00315615	0.131098
10403283	Calm5	down	0.919989	0.88855	0.843199	0.432579	0.694349	0.578381	0.00319187	0.131051
10402325	Asb2	down	0.814865	0.687395	0.51845	0.144276	0.563266	0.304438	0.00315109	0.131041
10351259	Slc19a2	down	0.642895	0.618382	0.67584	0.255533	0.368284	0.378385	0.00313534	0.130999
10571907	Mfap3l	down	0.794016	0.626236	0.768095	0.299991	0.505972	0.431907	0.00315699	0.13098
10509577	Pla2g2d	down	0.536357	0.52265	0.44139	0.219993	0.211962	0.151845	0.0031418	0.130961
10414551	Ear5	down	1.46291	1.51843	1.6206	1.12223	1.51682	0.905549	0.00317752	0.130915
10401028	Sgpp1	down	2.14411	2.0109	2.11897	1.62993	1.94088	1.74112	0.0031584	0.130886
10572130	Lpl	down	2.28393	1.98471	1.81892	1.99425	1.48539	1.5715	0.00316065	0.130674
10438592	Liph	down	0.877126	0.812655	0.868309	0.544705	0.657375	0.437096	0.00316065	0.130674
10511725	Cyb5r4	down	1.37526	1.49352	1.43518	1.10745	1.22027	1.05494	0.00316374	0.13065
10443730	Abcg1	down	0.867574	0.86837	0.972273	0.611164	0.431467	0.687168	0.00316712	0.130638
10361906	Il22ra2	down	0.425057	0.320434	0.417502	-0.0798557	0.0301974	0.215187	0.00310862	0.130188
10483353	Scn7a	down	1.10374	1.23205	1.18236	1.09301	0.768652	0.63754	0.00310271	0.130094
10443764	Slc37a1	down	0.389632	0.420414	0.508262	0.089277	0.148354	0.150983	0.0030954	0.129941
10385513	9930111J21Rik2	down	0.904144	0.98322	1.1588	0.640781	0.360766	0.925286	0.00307824	0.12968
10383109	Card14	down	0.786644	0.607089	0.710192	0.302702	0.430422	0.419237	0.00307993	0.129598
10449225	Decr2	down	1.05585	1.05503	1.27441	0.762671	0.894165	0.79052	0.00308134	0.129504
10368409	Lama2	down	1.06262	1.21122	1.21024	1.0447	0.761582	0.683026	0.00306671	0.129348
10504375	Npr2	down	0.967103	1.07559	1.08215	0.682594	0.737093	0.765173	0.00304899	0.128753
10570614	Defb6	down	2.58104	2.48502	2.55684	2.05145	2.39927	2.20041	0.00303831	0.128607
10399505	Greb1	down	-0.117488	0.271654	0.436219	-0.0953872	-0.171328	-0.221079	0.00303859	0.128466
10505779	Acer2	down	1.2057	1.13	1.15561	0.717041	1.08134	0.700513	0.00302284	0.128258
10563350	Fut2	down	1.60717	1.47209	1.43273	1.17013	1.31787	1.0813	0.00301496	0.128076
10602068	Mid2	down	1.37284	1.28048	1.26079	0.905429	1.04793	1.01261	0.00300877	0.127967
10584208	Cdon	down	0.988252	0.915799	0.980379	0.637635	0.579161	0.712374	0.00300118	0.127796
10351792	Slamf9	down	0.127453	0.404121	0.539219	0.0241425	-0.0397691	0.0707784	0.00298937	0.127446
10597978	Fyco1	down	1.43466	1.37782	1.2944	0.898907	1.2046	1.03284	0.00298037	0.127368
10356001	Cul3	down	2.47442	2.22715	2.34763	1.98459	1.99862	2.08918	0.00296659	0.127238
10534862	Pcolce	down	1.34722	1.54846	1.6413	1.38522	0.949815	1.15602	0.00298065	0.127227
10595924	Pik3cb	down	1.42126	1.30289	1.36346	0.998443	1.02611	1.10838	0.00297306	0.127208
10416023	Scara5	down	0.470334	0.5507	0.614059	0.381463	0.149829	0.145464	0.00296743	0.12712
10603362	Ccdc120	down	0.582366	0.588221	0.581234	0.219313	0.363904	0.237281	0.00294859	0.127079
10559207	Lsp1	down	1.18539	1.38078	1.50055	1.07741	0.855131	1.11096	0.00295421	0.127013
10394534	Osr1	down	0.385618	0.691915	0.805417	0.565845	0.139899	0.133323	0.00295028	0.126998
10514520	Cyp2j9	down	0.596769	0.495648	0.623439	0.195365	0.320504	0.258837	0.00295646	0.126957
10416850	Scel	down	2.11419	1.97708	2.16206	1.62883	1.72503	1.8938	0.00293284	0.126861
10509901	Mfap2	down	1.00686	1.1582	1.40752	1.13254	0.727966	0.641471	0.00293621	0.126853
10587255	Klhl31	down	1.3019	1.07298	1.07352	0.480335	0.884669	0.998567	0.00293706	0.126735
10504692	Tmod1	down	1.21534	1.27531	1.12038	0.494358	1.04832	0.995105	0.00289993	0.125591
10591643	Rab3d	down	1.15201	1.04651	1.09828	0.63999	0.844372	0.8407	0.00289515	0.125537
10426894	Gm10035	down	0.582372	0.503284	0.649364	0.266112	0.322587	0.214815	0.00288756	0.125513
10344658	Rb1cc1	down	1.50591	1.3336	1.49374	1.07183	1.18958	1.11741	0.00288362	0.125496
10448081	Rgmb	down	1.07446	0.921401	1.09136	0.626262	0.717835	0.771579	0.00289037	0.125482
10521678	Cd38	down	0.513135	0.840095	0.914887	0.696502	0.230806	0.289947	0.00286843	0.125295
10462091	Klf9	down	1.3256	1.3477	1.37759	0.887862	1.1463	1.05487	0.00286449	0.125277
10344725	Adhfe1	down	1.0621	1.0585	0.863659	0.909189	0.521377	0.528427	0.0028749	0.12527
10404380	Dusp22	down	1.95859	1.80763	1.88211	1.40123	1.67937	1.59072	0.00285971	0.125222
10461251	Lrrn4cl	down	0.422727	0.568496	0.683305	0.442811	0.138064	0.0650691	0.00287012	0.125215
10569870	Retn	down	2.11759	1.86911	1.57186	1.91224	1.21922	1.37428	0.00284453	0.12471
10407982	A530099J19Rik	down	0.292733	0.351774	0.412257	0.0258865	-0.0146662	0.0864482	0.00281247	0.124378
10422635	C6	down	0.393683	0.520973	0.573688	0.241889	0.221507	0.0785791	0.00282597	0.124356
10570472	Cln8	down	0.768937	0.738147	0.867573	0.489021	0.449392	0.487945	0.00282231	0.124349
10390919	Krtap4-1	down	0.0497531	1.74017	0.61145	1.0012	-0.0488595	0.097585	0.00281415	0.124298
10535866	Ubl3	down	1.47569	1.35856	1.42221	1.0772	1.11034	1.11813	0.00282625	0.124215
10601449	Sh3bgrl	down	1.50821	1.50776	1.64414	1.3696	1.0611	1.23472	0.00277225	0.122905
10432711	Krt84	down	-0.187649	0.558011	0.518595	0.12162	-0.188826	-0.223131	0.00277225	0.122905
10513467	Mup2	down	2.86246	2.70456	2.66152	2.34212	2.40968	2.48862	0.00277506	0.122877
10537410	Tbxas1	down	0.265103	0.458702	0.522026	0.109698	0.0173279	0.128951	0.00275509	0.122603
10552044	Dmkn	down	2.96624	2.79802	2.86123	2.25767	2.59087	2.71282	0.00274075	0.122425
10569830	2310057J16Rik	down	1.36046	1.2177	1.46267	1.00879	1.07378	0.996722	0.00274244	0.122346
10572647	Slc27a1	down	1.39775	1.28877	1.32508	1.10115	0.9521	1.00277	0.00273147	0.122317
10502951	Acadm	down	1.91853	1.84584	1.76309	1.50643	1.61479	1.45177	0.00273203	0.122189
10434302	Klhl24	down	1.77747	1.59564	1.58793	1.29882	1.43635	1.26253	0.00271937	0.122083
10528567	Atg9b	down	0.780861	0.820116	0.973201	0.695858	0.588953	0.283765	0.00271262	0.121934
10563770	Csrp3	down	0.931403	1.54794	1.14169	0.199613	1.36857	0.896293	0.00270728	0.121848
10435769	Zbtb20	down	1.29988	1.28065	1.3054	0.915324	1.07773	0.940983	0.00269828	0.121597
10354677	Ankrd44	down	0.760577	0.817549	0.846663	0.431373	0.404895	0.592696	0.00268	0.121389
10466130	Ms4a8a	down	0.451154	0.771399	0.97009	0.476437	0.216053	0.398118	0.00267606	0.121365
10608719	Plekhn1	down	1.74962	1.5808	1.67424	1.18188	1.46858	1.36264	0.00268253	0.121349
10435948	Ccdc80	down	2.19914	2.07361	2.29924	2.14401	1.41139	1.85948	0.00267072	0.121277
10345752	Il1r2	down	1.32713	1.27385	1.52102	0.934429	0.58905	1.39737	0.00268675	0.121231
10564467	Lrrc28	down	1.34682	1.06348	1.09024	0.734672	1.04195	0.689294	0.00268309	0.12122
10596148	Trf	down	2.19345	1.92347	1.88642	1.97797	1.27502	1.61489	0.00265694	0.120806
10390909	Krtap9-3	down	0.553326	2.00857	0.895357	1.84606	0.418273	0.2594	0.00263247	0.119846
10574139	Nlrc5	down	1.1717	1.05715	1.12659	0.674341	0.782556	0.894932	0.00262375	0.119603
10537834	Arhgef5	down	1.3685	1.19811	1.37155	0.928153	1.05602	0.980062	0.0026125	0.119243
10442786	Tpsb2	down	0.349933	0.581514	0.561526	0.315574	0.171644	-0.0165251	0.00260659	0.119126
10592420	AW551984	down	0.332793	0.411172	0.53395	0.255279	-0.00778712	0.0297826	0.00260181	0.11906
10600901	Ar	down	1.73879	1.56652	1.67934	1.10433	1.53972	1.30125	0.00257622	0.118346
10431697	Abcd2	down	1.4968	1.2563	1.10787	1.16213	0.641104	0.949606	0.0025765	0.118206
10472398	Scn2a1	down	0.610423	0.908514	0.598001	0.0115642	0.649788	0.3102	0.0025585	0.117684
10431659	Kif21a	down	1.18519	1.07155	1.26805	0.899413	0.813675	0.839004	0.00255006	0.117448
10555438	Fchsd2	down	1.01823	0.985758	1.14088	0.778568	0.687897	0.710427	0.00253122	0.116883
10418950	Ldb3	down	1.20388	1.45873	1.14687	0.430907	1.142	1.04634	0.00253403	0.116861
10377782	Clec10a	down	0.767254	0.93983	1.0388	0.848872	0.484982	0.321257	0.00250675	0.116206
10360920	Tgfb2	down	0.503993	0.602843	0.801171	0.250852	0.329266	0.335415	0.00251322	0.116203
10375614	Gfpt2	down	0.591291	0.917508	1.20629	0.815287	0.35755	0.440606	0.00250731	0.116081
10381738	Wnt3	down	0.682629	0.61793	0.699694	0.318158	0.31453	0.388798	0.00249494	0.115809
10494500	Ankrd35	down	1.18524	1.03344	1.05838	0.489692	0.788383	0.924867	0.00248903	0.115686
10406663	Arsb	down	0.727421	0.775821	0.914169	0.539266	0.439576	0.463303	0.00248566	0.115681
10608646	Iigp1b	down	0.616026	0.533726	0.635347	0.2264	0.144058	0.388168	0.00247722	0.115439
10382802	Sphk1	down	1.06385	0.874534	0.979845	0.591429	0.63442	0.69688	0.0024685	0.115184
10597841	Hhatl	down	0.798051	0.688814	0.55243	0.18894	0.406348	0.416159	0.00246372	0.115112
10390956	Krtap4-16	down	-0.0329781	2.15464	0.420172	1.20783	-0.0384063	0.00862975	0.00245388	0.114803
10402063	Foxn3	down	1.74327	1.65349	1.64519	1.27689	1.39378	1.3843	0.00243194	0.11453
10531931	Sparcl1	down	1.75645	1.66023	1.65855	1.26016	1.51976	1.30153	0.00242772	0.114483
10424113	Mal2	down	1.69273	1.7262	1.55811	1.21936	1.53657	1.18467	0.00243447	0.114346
10524621	Oasl2	down	0.959917	1.23977	1.51351	0.901198	0.381625	1.21607	0.00243756	0.11434
10390961	Krtap17-1	down	0.871483	1.63715	1.07927	1.36413	0.581383	0.525518	0.00244038	0.114321
10480649	2310002J15Rik	down	0.649419	0.61388	0.657205	0.272276	0.372856	0.309583	0.00241675	0.114117
10494160	Tmod4	down	1.62812	1.49361	1.41825	0.963892	1.3159	1.22023	0.00239003	0.114067
10390103	Pdk2	down	1.43025	1.48793	1.30811	0.84134	1.25668	1.07894	0.00240859	0.114035
10435641	Fstl1	down	1.55754	1.92794	2.06543	1.88119	1.20751	1.33801	0.00239425	0.113963
10392601	Abca6	down	0.335088	0.238968	0.302231	0.0887711	-0.0699701	-0.118205	0.00239425	0.113963
10447056	Qpct	down	0.525123	0.707827	0.743594	0.466493	0.327518	0.160322	0.00237822	0.113962
10360040	Fcgr3	down	0.922021	1.18824	1.38018	0.73737	0.488328	1.11005	0.00238131	0.113957
10594301	Coro2b	down	0.432638	0.642303	0.596721	0.305457	0.190414	0.174031	0.00237456	0.113941
10543273	Cttnbp2	down	0.924068	0.729171	0.889075	0.696468	0.311481	0.481184	0.0023996	0.113912
10501302	Sypl2	down	0.822358	0.892193	0.713454	0.279304	0.594427	0.519414	0.00236275	0.113835
10517600	Pink1	down	1.29753	1.09956	1.08001	0.65502	0.953935	0.840785	0.00238188	0.113831
10569306	Krtap5-1	down	0.438716	2.23475	0.507294	2.05593	0.185151	0.140907	0.00236866	0.113811
10466127	AW112010	down	0.666099	0.584877	0.770758	0.40007	0.0670352	0.473032	0.00240016	0.113787
10570573	Agpat5	down	1.59936	1.26021	1.4405	1.12333	0.97271	1.15331	0.0023636	0.113721
10498379	Igsf10	down	1.00954	1.13357	1.30031	0.989843	0.624397	0.758965	0.00235206	0.113474
10608668	Mup6	down	1.46497	1.24702	1.22545	0.889221	1.03898	0.995635	0.00234447	0.113261
10362201	Ctgf	down	0.978376	1.01908	1.1998	0.669721	0.836419	0.702532	0.0023231	0.112688
10601044	Gdpd2	down	1.29578	1.14184	1.23983	0.550654	0.924376	1.08292	0.0023245	0.112602
10555235	Arrb1	down	1.22563	1.24891	1.32666	0.86864	0.851173	1.05323	0.00232506	0.112476
10371356	Appl2	down	1.60444	1.43246	1.52464	1.35983	1.10807	1.08339	0.0023155	0.112473
10376324	Gm12250	down	0.422316	0.546504	0.740751	0.183604	-0.0216888	0.417065	0.00231156	0.112435
10365974	Dcn	down	2.893	2.91573	2.97102	2.92593	2.08334	2.5266	0.00228766	0.112348
10411668	Ocln	down	0.773	0.685057	0.903451	0.554171	0.415764	0.397008	0.00228878	0.112248
10385466	Sgcd	down	0.753184	0.754647	0.66177	0.286288	0.402246	0.466244	0.00230313	0.112178
10365559	Igf1	down	1.47073	1.42342	1.40949	1.40723	0.831938	0.917908	0.00227922	0.112089
10502335	Bank1	down	0.0207099	0.244116	0.355555	-0.114771	-0.165872	-0.124502	0.00229469	0.112074
10450996	Gpr111	down	0.96027	0.920695	1.01233	0.512098	0.760945	0.624313	0.00228963	0.111981
10546929	Cidec	down	1.97206	1.85482	1.68215	1.9757	1.19194	1.18277	0.00226291	0.111595
10414612	Slc39a2	down	0.703512	0.810374	0.709942	0.526734	0.435139	0.262909	0.00226291	0.111595
10371502	Fabp3	down	0.760183	1.12581	0.550206	0.143574	0.622181	0.479795	0.00226572	0.111579
10426812	Gpd1	down	1.87755	1.74662	1.42163	1.57807	1.03413	1.31808	0.00224294	0.111383
10443527	Pim1	down	1.05078	1.05063	1.07213	0.630078	0.806175	0.743738	0.00225194	0.111363
10582879	Csprs	down	0.286035	0.326923	0.509568	0.0245951	-0.0635693	0.125817	0.00224828	0.111337
10469786	Il1f9	down	1.87947	1.7357	1.62946	1.24708	1.58028	1.37101	0.00224378	0.111269
10417912	Usp54	down	1.2264	1.17879	1.34575	0.867071	1.05749	0.833728	0.0022331	0.111204
10499412	Rab25	down	1.98149	1.86495	1.86968	1.61076	1.63578	1.48845	0.00222972	0.111192
10587339	Gm10639	down	0.51743	0.40182	0.503088	0.104087	0.195215	0.13297	0.00222635	0.11118
10420302	Gzmc	down	0.551334	0.356957	0.486664	-0.0498902	0.208556	0.198633	0.00223422	0.111105
10537712	Gstk1	down	1.46217	1.30979	1.31444	1.12321	1.05902	0.914172	0.00221088	0.110718
10417933	Myoz1	down	1.73321	1.68399	1.61927	1.18611	1.40005	1.41978	0.00220188	0.110423
10510473	Ctnnbip1	down	0.938659	0.709576	0.865727	0.581336	0.496255	0.432139	0.00217741	0.109816
10510120	9430007A20Rik	down	0.773394	0.225689	0.31137	0.219727	0.0510769	-0.069435	0.00217066	0.109787
10436945	Slc5a3	down	0.881807	0.776822	0.906624	0.451914	0.544389	0.561281	0.00217207	0.109702
10510215	Gm13139	down	0.887423	0.814426	0.870958	0.520578	0.53721	0.526655	0.0021791	0.10959
10576639	Nrp1	down	0.947421	1.16739	1.24268	0.945752	0.57533	0.742264	0.0021791	0.10959
10505954	Tek	down	0.714298	0.867185	0.808232	0.530116	0.438461	0.419105	0.00218191	0.109576
10369413	Sgpl1	down	1.65352	1.4642	1.61823	1.20725	1.32375	1.19958	0.00215575	0.109188
10490794	Pkia	down	1.07959	1.01393	0.938937	0.431137	0.739559	0.790843	0.00215125	0.109116
10469066	Ccdc3	down	1.11718	0.84609	0.935259	0.453967	0.607507	0.755114	0.00214732	0.109071
10463185	Ubtd1	down	0.782079	0.765669	0.820447	0.537227	0.462218	0.382342	0.00213663	0.10884
10485466	Cat	down	2.30257	2.12076	2.18902	1.86465	1.96381	1.78566	0.00213916	0.108813
10439547	Gramd1c	down	0.821557	0.634908	0.703035	0.327278	0.430979	0.386976	0.00213072	0.108694
10557459	Mapk3	down	1.88911	1.85412	1.97488	1.56766	1.62592	1.53546	0.00210569	0.108038
10499329	Rhbg	down	0.932082	0.805685	0.879574	0.68783	0.318392	0.552743	0.00211272	0.107931
10524089	Plcxd1	down	0.472202	0.455964	0.496959	0.119467	0.129988	0.174501	0.00211272	0.107931
10537227	Tmem140	down	0.735525	0.682833	0.8154	0.422018	0.475212	0.349383	0.00210597	0.107896
10406672	Arsb	down	0.756339	0.799	0.842208	0.559834	0.408047	0.425604	0.00207954	0.107315
10351131	Myoc	down	0.211812	0.142347	0.283499	-0.126481	-0.11682	-0.119218	0.0020815	0.107261
10364489	Fgf22	down	0.440035	0.484109	0.406114	0.203114	0.122723	0.0037554	0.00208404	0.107236
10595148	Gsta2	down	0.568905	0.488763	0.546171	0.17569	0.267852	0.164515	0.00206041	0.106483
10511703	Ripk2	down	1.20551	1.06728	1.13534	0.818649	0.833715	0.755247	0.00205366	0.106443
10582664	2310022B05Rik	down	0.637047	0.752071	0.83895	0.454925	0.446212	0.322346	0.00205001	0.106409
10379731	Expi	down	0.00765736	1.12314	1.38654	1.05771	0.0237318	0.297006	0.00205591	0.106405
10495285	Sort1	down	1.43144	1.30525	1.38438	1.28187	0.899573	0.844927	0.00203651	0.106173
10487605	F830045P16Rik	down	0.375436	0.350271	0.273903	-0.119412	-0.110433	0.143288	0.00203341	0.106167
10440711	Gm10228	down	-0.0481186	1.92807	0.668004	1.61663	-0.148566	-0.0477421	0.00202694	0.106141
10519886	Sema3c	down	1.45055	1.28318	1.50331	0.962915	0.983616	1.20613	0.00202976	0.106132
10545921	Mxd1	down	1.33848	1.28514	1.33665	0.791367	0.758256	1.22713	0.00202272	0.106077
10474112	Traf6	down	1.42322	1.38336	1.32888	0.970093	1.05759	1.08563	0.00203679	0.106032
10573583	Man2b1	down	1.14414	1.25429	1.3712	0.999543	0.838589	0.901685	0.00203791	0.105936
10489535	Wfdc3	down	0.244925	0.319663	0.522835	-0.0655216	0.0497206	0.0656845	0.00201569	0.105864
10522127	Klb	down	0.41433	0.18509	0.083764	-0.009291	-0.153999	-0.204294	0.00200894	0.105666
10472235	Dapl1	down	2.94745	2.72121	2.88664	2.80351	1.74842	2.65187	0.00199713	0.105356
10552425	Vsig10l	down	0.555196	0.600307	0.500047	0.255417	0.252192	0.137931	0.00199207	0.105245
10569020	Ifitm6	down	0.614164	1.11749	0.793748	0.302927	-0.0229967	1.01499	0.00199769	0.10523
10492699	Ctso	down	0.813472	0.808304	0.915275	0.629749	0.392685	0.481839	0.00197632	0.104568
10479852	Camk1d	down	0.606255	0.644562	0.640644	0.308436	0.266091	0.305062	0.00196451	0.104098
10467508	Blnk	down	0.790773	0.810085	0.801363	0.529972	0.379383	0.4732	0.00196029	0.10403
10375472	Timd4	down	0.146458	0.538339	0.70948	0.0697834	0.034376	0.132897	0.00195663	0.103991
10551966	Hspb6	down	2.84988	2.88241	2.60034	1.80777	2.71322	2.55873	0.00195157	0.103877
10476538	Btbd3	down	1.59923	1.46219	1.42931	1.1675	1.16864	1.13226	0.00193132	0.103575
10509127	Fuca1	down	1.23852	1.16874	1.27188	0.899624	0.848309	0.908787	0.00193245	0.103479
10515994	Smap2	down	1.18001	1.15713	1.24942	0.834893	0.851433	0.881384	0.0019361	0.103363
10520923	Plb1	down	0.225567	0.428545	0.592855	0.0620292	0.0885213	0.0424218	0.0019361	0.103363
10390890	Krtap3-2	down	0.635165	0.934204	0.798803	0.961691	0.0524396	0.0914869	0.00192373	0.103323
10357630	Srgap2	down	1.217	1.15499	1.32183	0.861656	0.781158	0.986453	0.00191135	0.102814
10387689	Kctd11	down	0.78294	0.680305	0.665011	0.359272	0.336048	0.401676	0.00190263	0.1025
10363231	Smpdl3a	down	1.82088	1.76269	1.67755	1.37696	1.45082	1.40493	0.00189701	0.102352
10597960	Slc6a20a	down	1.17777	1.07047	0.903802	0.64301	0.806806	0.647595	0.00189166	0.102219
10458663	Dpysl3	down	0.683649	0.740104	0.940981	0.563694	0.350693	0.392554	0.00185904	0.101536
10400006	Ahr	down	1.52703	1.30216	1.47177	0.819367	1.20112	1.17278	0.00187029	0.101527
10427402	Ghr	down	2.12917	1.92432	1.94463	1.88067	1.34649	1.6207	0.0018672	0.101514
10528546	Gabarapl2	down	2.39279	2.2382	2.36524	1.94253	1.99027	2.02659	0.00187198	0.101463
10519007	Tprgl	down	1.62036	1.56939	1.67126	1.33201	1.2811	1.23424	0.0018596	0.101411
10576799	Cd209e	down	0.287658	0.263583	0.291774	-0.113539	-0.117143	0.0205344	0.00184216	0.100925
10357249	Steap3	down	0.75736	0.913462	1.1016	0.738444	0.416022	0.501636	0.00184385	0.100862
10390939	Krtap4-13	down	0.211271	2.04816	0.577732	1.11481	0.122127	0.130228	0.00181826	0.0997685
10500011	Tuft1	down	1.53701	1.45666	1.51231	1.16643	1.10681	1.19437	0.00181348	0.09966
10513008	Klf4	down	1.3924	1.4571	1.53067	1.02863	1.22436	1.091	0.00180223	0.0996579
10541683	C1rb	down	0.850236	1.03154	1.12797	0.874947	0.443315	0.545608	0.00180729	0.0994737
10554574	Tm6sf1	down	1.29148	1.43026	1.53726	1.07251	0.873144	1.19429	0.00180335	0.0994109
10347925	Gm7609	down	0.272997	0.394991	0.616536	0.0754625	-0.0175735	0.141104	0.00180335	0.0994109
10523547	Agpat9	down	0.638697	0.452245	0.337606	0.19715	0.0373801	0.12121	0.00178254	0.0990313
10387821	Alox12	down	0.440729	0.461205	0.43733	0.148505	0.0540948	0.104298	0.00178676	0.0989564
10489961	Nfatc2	down	0.590045	0.585186	0.775532	0.177529	0.352921	0.356761	0.00178367	0.0989392
10359689	Atp1b1	down	1.76377	1.82898	1.76352	1.33983	1.46199	1.49827	0.00177016	0.098652
10390945	Krtap4-13	down	0.235777	2.04989	0.613445	1.16322	0.142215	0.143305	0.00176595	0.0985714
10426891	Mettl7a1	down	0.836803	0.752278	0.985589	0.603711	0.511717	0.416469	0.00176285	0.0985535
10525989	Gpr133	down	0.749604	1.26404	1.42983	1.04195	0.48585	0.705666	0.0017367	0.0975513
10418702	Sh3bp5	down	0.742198	0.778492	0.758826	0.513091	0.379476	0.349425	0.00173839	0.0974921
10397882	Chga	down	0.407106	0.225982	0.38946	0.00925155	0.0299184	-0.0577886	0.00172685	0.0973059
10446282	Emr1	down	0.963596	1.24649	1.44209	1.065	0.316604	0.966653	0.00172798	0.0972152
10399908	Prkar2b	down	1.2559	1.03852	1.04012	1.03483	0.466653	0.637219	0.00171082	0.0967091
10531919	Hsd17b11	down	1.01204	0.965554	1.19527	0.805263	0.566966	0.718986	0.00170604	0.0965924
10504132	Ccl19	down	1.03753	0.882096	0.977581	0.587346	0.364722	0.785061	0.00170013	0.0964115
10529875	Ldb2	down	1.01298	1.0179	1.08614	0.671768	0.708169	0.699518	0.00169114	0.0960543
10504188	Ccl19	down	1.10046	0.955802	1.04086	0.628976	0.438636	0.863128	0.00168579	0.095904
10360070	Fcer1g	down	1.31739	1.73194	2.03133	1.48389	0.498194	1.71422	0.00167651	0.0956822
10542965	Sgce	down	0.794996	0.838197	0.963332	0.716159	0.367219	0.408306	0.00167004	0.0954662
10425822	Pnpla3	down	1.20062	0.98368	0.888133	0.700694	0.63402	0.656549	0.00166695	0.0954428
10450880	H2-M2	down	0.736151	0.671047	0.510991	0.0834722	0.244793	0.441327	0.00165879	0.095129
10551197	Cyp2b10	down	1.71299	1.51343	1.50412	0.564025	1.38364	1.44462	0.00165457	0.0950404
10523134	Pf4	down	0.698356	1.28783	1.42288	1.09534	0.43645	0.649457	0.00164754	0.0947897
10505705	Sh3gl2	down	0.71168	0.544769	0.569991	0.139069	0.350129	0.264976	0.00163714	0.0943436
10476740	Slc24a3	down	0.924936	0.771199	0.860602	0.368556	0.221546	0.738738	0.00162645	0.0941857
10514275	Ptplad2	down	0.450599	0.699406	0.693601	0.434012	0.0490286	0.205047	0.00162757	0.0940976
10451763	Satb1	down	0.819239	0.751941	0.737259	0.095457	0.459944	0.58835	0.00162842	0.0939935
10390913	Gm11562	down	0.0766298	2.1958	0.740269	1.74524	0.087743	-0.0282969	0.00160029	0.0929739
10512372	Ccl19	down	1.1129	0.958854	1.0492	0.632211	0.429963	0.871669	0.00159073	0.0927213
10496125	Dkk2	down	0.516946	0.356739	0.588884	0.113344	0.168189	0.116271	0.00159298	0.0927005
10418185	D14Ertd449e	down	2.16628	2.0023	2.08929	1.30592	2.02686	1.70571	0.00158595	0.0925944
10482814	Acvr1c	down	0.754364	0.547624	0.492738	0.386693	0.184064	0.132827	0.00157751	0.0924053
10572070	Npy1r	down	0.344477	0.360142	0.421009	-0.0424493	0.133069	-0.0207027	0.00157976	0.0923849
10587446	Myo6	down	1.34572	1.37994	1.41495	1.15144	1.0732	0.847556	0.00156204	0.0918016
10508614	Fabp3	down	0.767531	1.15195	0.527902	0.0905572	0.619471	0.456243	0.00156373	0.0917492
10418198	D14Ertd449e	down	2.19108	2.04045	2.08906	1.29411	2.06244	1.72215	0.00154573	0.0914476
10587262	Klhl31	down	1.48278	1.25539	1.22099	0.52597	1.05777	1.14024	0.00154629	0.0913289
10439732	Plcxd2	down	0.508817	0.410058	0.488726	0.155814	0.14729	0.0526374	0.00154686	0.0912106
10513420	Mup7	down	3.58678	3.35745	3.33267	3.00882	3.01888	3.1348	0.00152183	0.0901833
10603551	Cybb	down	1.00796	1.14224	1.40147	0.79091	0.284222	1.13399	0.00149904	0.0889816
10574013	Mt4	down	1.44944	1.25925	1.47194	2.14189	0.459687	0.836885	0.00149229	0.0888777
10574098	Nlrc5	down	1.58741	1.2528	1.47633	0.795254	1.03524	1.27895	0.00149342	0.088796
10496438	Adh1	down	1.43605	1.3515	1.53337	1.0316	1.24019	0.963117	0.00146501	0.0875462
10541071	8430408G22Rik	down	0.234079	0.238575	0.342289	-0.174094	0.0461048	-0.131365	0.00146698	0.0875168
10513455	Mup2	down	3.4882	3.32712	3.29757	2.98672	2.97643	3.04884	0.00145292	0.0874112
10356240	Slc16a14	down	1.40559	1.33819	1.29119	0.742102	1.16109	1.00376	0.00145461	0.0873649
10531987	Gbp4	down	1.02805	0.766579	0.765221	0.341001	0.430051	0.626966	0.00145601	0.0873019
10474919	Gm14137	down	0.586887	0.605608	0.610961	0.301052	0.281665	0.156812	0.00145629	0.0871717
10346250	Mstn	down	1.40644	0.872635	0.997477	0.561403	0.504726	0.955811	0.00144476	0.0870678
10458731	Mcc	down	1.18782	1.11065	1.19021	0.848736	0.726009	0.827205	0.00142705	0.086587
10470248	Gpsm1	down	0.298883	0.361108	0.416707	0.0394957	0.0207194	-0.0518223	0.00143154	0.0865646
10419578	Ndrg2	down	2.56727	2.47924	2.36672	1.71942	2.25548	2.23412	0.00142901	0.0865588
10512322	Ccl19	down	1.14018	0.986302	1.07186	0.649909	0.454614	0.887477	0.00141523	0.0860171
10504159	Ccl19	down	1.14018	0.986302	1.07186	0.649909	0.454614	0.887477	0.00141242	0.0859932
10591494	S1pr5	down	1.05968	0.929183	1.10781	0.542635	0.786375	0.663965	0.00139526	0.0850943
10515220	Faah	down	1.034	0.969292	1.01479	0.413291	0.818983	0.651742	0.00137192	0.0841034
10500021	Cgn	down	0.468708	0.42418	0.516033	0.0519002	0.185473	0.0922568	0.00137614	0.0840722
10602198	Pak3	down	0.959358	0.800534	0.992647	0.572388	0.50312	0.573346	0.00135645	0.0840244
10516490	Gjb5	down	0.761047	0.654143	0.712455	0.349894	0.344059	0.347583	0.00137248	0.0839931
10532628	Myo18b	down	1.38497	1.618	1.23683	0.206137	1.49309	1.11641	0.00135786	0.0839652
10489204	Tgm2	down	1.06158	1.34217	1.63206	0.821286	0.84022	1.13512	0.0013528	0.0839442
10356764	2310007B03Rik	down	0.736718	0.905233	0.565678	0.447134	0.2711	0.329525	0.00135955	0.0839236
10472400	Scn2a1	down	0.777484	1.04343	0.752802	0.133718	0.733678	0.450112	0.00132861	0.0839076
10499062	Fhdc1	down	1.1241	1.15357	1.33176	0.939179	0.757228	0.801395	0.00132523	0.0838434
10492798	Sfrp2	down	0.687217	0.718279	0.763486	0.720788	0.165977	-0.0570452	0.00136011	0.0838128
10398859	Adssl1	down	1.43575	1.4864	1.15529	0.628031	1.04584	1.15793	0.00136236	0.0838062
10423505	Cmbl	down	1.30745	1.15462	1.25122	1.08017	0.885142	0.598965	0.00132889	0.0837766
10469358	Mrc1	down	1.45043	1.98534	2.17033	1.79419	1.06975	1.43963	0.0013632	0.0837133
10574471	Cmtm3	down	1.19221	1.46071	1.71366	1.20963	0.782744	1.11114	0.00133676	0.0836796
10369154	Man1a	down	1.30629	1.41065	1.4805	1.14543	0.915835	1.01716	0.00133902	0.0836731
10376326	Irgm2	down	1.05225	0.826023	0.967569	0.438109	0.222211	0.87172	0.0013317	0.0836572
10564818	Anpep	down	1.7056	1.83131	1.97926	1.44588	1.42526	1.52288	0.00132917	0.083646
10471721	Ptgs1	down	1.65302	1.50358	1.52419	0.877665	1.26163	1.34767	0.00133311	0.0835979
10541885	Scnn1a	down	1.04988	1.02769	0.984246	0.697678	0.686245	0.593683	0.00134295	0.083479
10347915	Gm7609	down	0.27476	0.397071	0.634493	0.0462944	-0.0458435	0.148548	0.00134295	0.083479
10513437	Mup2	down	3.436	3.26203	3.23988	2.90615	2.90882	2.99567	0.0013123	0.0833214
10593024	Cd3e	down	0.599077	0.463264	0.494551	0.146962	0.0810522	0.208187	0.00130864	0.0832379
10520946	Plb1	down	0.0732177	0.360056	0.57069	-0.0606193	0.0151755	-0.139521	0.00129205	0.0823297
10422244	Slitrk6	down	1.27951	1.20853	1.08917	0.652597	0.938633	0.841349	0.00127967	0.0816876
10447649	Fndc1	down	0.809213	1.11126	0.981767	0.957681	0.353013	0.265626	0.00126842	0.0811151
10598798	Kdm6a	down	1.63606	1.51725	1.63439	1.21552	1.27161	1.20096	0.00126336	0.0809369
10540105	Tmem43	down	1.89494	1.78259	1.80925	1.34717	1.48661	1.5248	0.00124677	0.0801628
10581664	Il34	down	0.68057	0.502822	0.624211	0.134989	0.203754	0.323546	0.00124705	0.0800361
10538842	Gng12	down	2.37121	2.36218	2.40589	1.96866	1.98285	2.07019	0.00123214	0.0796545
10587503	Sh3bgrl2	down	1.06436	0.903682	1.09856	0.663609	0.723948	0.573725	0.00123327	0.0794384
10361828	Cited2	down	1.66686	1.67128	1.73231	1.23648	1.4386	1.28607	0.00123327	0.0794384
10444824	H2-Q6	down	1.85733	1.68766	1.73775	1.02956	1.28761	1.65589	0.0012192	0.0791058
10474229	Cd59a	down	1.31386	1.22298	1.2105	0.831744	1.02282	0.769878	0.00120908	0.0785923
10436363	Filip1l	down	0.760254	0.664841	0.302232	0.0423483	0.183482	0.269279	0.00119699	0.078524
10411373	Hexb	down	1.30584	1.30907	1.39997	1.17065	0.774524	0.899267	0.00119305	0.0784104
10354374	Slc40a1	down	0.967981	1.11903	1.06108	0.934994	0.304031	0.634664	0.00119727	0.0783978
10505717	Adamtsl1	down	0.438594	0.683606	0.829231	0.369351	0.140384	0.248169	0.00119839	0.0783272
10586700	Rora	down	1.86103	1.6789	1.68967	1.21123	1.47637	1.39536	0.00120036	0.0783119
10363860	Slc16a9	down	0.840705	0.556273	0.660933	0.356167	0.270944	0.293493	0.00120233	0.0782967
10474181	Abtb2	down	0.846576	0.855928	0.953374	0.587466	0.322068	0.581889	0.00118742	0.0781852
10593723	Acsbg1	down	1.86359	1.576	1.83016	1.03687	1.55641	1.43135	0.00118433	0.0781262
10349559	Yod1	down	1.04643	0.91576	0.94553	0.588225	0.655063	0.549647	0.0011818	0.0781041
10449807	Ephx3	down	2.1024	2.06699	1.92378	1.52065	1.90763	1.4527	0.0011742	0.0778918
10520944	Plb1	down	0.10888	0.331242	0.588432	-0.0276419	-0.0647609	-0.0626837	0.00117533	0.0778212
10540059	Slc41a3	down	0.872585	0.921721	0.833826	0.458116	0.539441	0.505236	0.00116577	0.0774766
10477644	Trp53inp2	down	1.89322	1.74306	1.8141	1.30283	1.52388	1.47859	0.00115199	0.076848
10463911	Add3	down	1.06784	1.15587	1.24992	0.770694	0.78884	0.791338	0.00115199	0.076848
10403658	Gng4	down	0.490428	0.518549	0.460318	0.164963	0.0438112	0.131181	0.00115339	0.0767977
10418210	D14Ertd449e	down	2.12437	1.96718	2.03434	1.24777	1.96199	1.63795	0.00114355	0.0765725
10516393	Eif2c4	down	0.939242	0.684922	0.859581	0.38241	0.455838	0.490704	0.00114102	0.0765472
10392642	Abca5	down	0.932412	0.88644	1.06661	0.39284	0.610199	0.699218	0.00111317	0.0748204
10570518	Myom2	down	1.54897	1.55646	1.2341	0.466895	1.25252	1.25034	0.00110699	0.0746869
10585194	Il18	down	1.45074	1.21332	1.44878	0.886876	1.00508	1.05082	0.00110474	0.0746768
10520948	Plb1	down	0.666926	0.768002	0.87299	0.369796	0.448471	0.356862	0.00107689	0.0729333
10494565	Fmo5	down	0.936576	0.808359	0.903405	0.408437	0.584377	0.512831	0.00107689	0.0729333
10390915	Gm11562	down	0.0702945	2.24051	0.786214	1.75254	0.0549463	-0.0226739	0.00106902	0.0726769
10390917	Gm11562	down	0.0702945	2.24051	0.786214	1.75254	0.0549463	-0.0230921	0.00105355	0.0717625
10450242	C4b	down	1.38491	1.7308	1.91399	1.34545	1.10621	1.29694	0.0010513	0.0717466
10507539	Elovl1	down	2.10875	2.13171	2.19596	1.66623	1.76784	1.8416	0.00104652	0.0715577
10346882	Adam23	down	0.709958	0.865024	0.886238	0.439118	0.389542	0.470618	0.00103892	0.0711753
10447383	Epcam	down	1.47144	1.41956	1.56824	1.16288	1.06511	1.09273	0.00103611	0.0711197
10430372	Rac2	down	0.418526	0.658268	0.874826	0.325838	0.0151999	0.338485	0.00102458	0.0707379
10498383	Igsf10	down	1.0357	1.15545	1.24965	0.903549	0.602549	0.743684	0.00102627	0.0705803
10594066	Loxl1	down	0.825307	1.19308	1.23735	0.812752	0.501258	0.654277	0.00102008	0.0705642
10408616	Slc22a23	down	1.33224	1.32541	1.32047	1.01362	0.96051	0.864863	0.00101755	0.0705263
10360377	AI607873	down	1.59934	2.17813	2.41181	1.61754	0.908482	2.18127	0.00101417	0.0704297
10513504	Mup2	down	3.06089	2.92626	2.87334	2.49128	2.50367	2.66859	0.00100911	0.0703529
10547177	Rassf4	down	0.772728	0.90114	1.05999	0.549573	0.298478	0.646143	0.00101108	0.0703523
10388185	Smtnl2	down	0.881988	0.836831	0.709669	0.277505	0.44951	0.505135	0.00100152	0.0699607
10396936	Smoc1	down	0.590756	0.472395	0.785863	0.29613	0.219173	0.169019	0.000998	0.0698622
10587331	Gsta1	down	0.729604	0.633598	0.723431	0.222236	0.399022	0.309662	0.000996	0.0698225
10513472	Mup2	down	3.28839	3.11794	3.09594	2.75424	2.752	2.82082	0.000985	0.0693861
10394674	Socs2	down	0.79101	0.95643	1.16971	0.465079	0.776566	0.440454	0.000987	0.0693281
10444680	Ly6g6e	down	0.440287	0.38907	0.485485	0.0199144	0.10136	0.0451276	0.000978	0.0690079
10509204	Tcea3	down	0.765094	0.816518	0.627193	0.188399	0.444741	0.37158	0.000964	0.0686774
10532857	Gltp	down	2.55998	2.40643	2.46229	1.97689	2.20945	2.07241	0.000964	0.06858
10504534	Frmpd1	down	0.674141	0.517101	0.599783	0.137985	0.28845	0.201854	0.000966	0.0685429
10361918	Il20ra	down	0.887543	0.970379	1.05563	0.197607	0.626866	0.78491	0.000969	0.0685089
10390911	Gm11562	down	0.0440315	2.23247	0.758239	1.74962	0.0218834	-0.0469905	0.000967	0.068506
10448416	Kctd5	down	1.08117	1.12446	1.27138	0.848185	0.74284	0.721894	0.000958	0.0684137
10423363	Ank	down	1.50536	1.42071	1.61892	0.904314	1.21718	1.21163	0.000952	0.0682258
10432907	Krt78	down	0.756923	0.640842	0.617216	0.0930786	0.314491	0.391906	0.000946	0.0681174
10552406	Nkg7	down	0.442638	0.431169	0.627225	0.0155541	0.0372813	0.231912	0.000943	0.0680122
10380289	Mmd	down	1.60787	1.32103	1.25977	1.20315	0.829247	0.901718	0.000947	0.068
10565819	Slco2b1	down	0.791377	0.756593	0.75723	0.373626	0.355865	0.406472	0.000939	0.0678659
10556546	Calcb	down	0.471374	0.440854	0.420331	-0.0277218	0.0967868	0.086015	0.000927	0.0672449
10594840	Gcom1	down	0.853342	0.845515	0.892392	0.512353	0.492435	0.424951	0.000913	0.067205
10355403	Fn1	down	2.01202	2.31787	2.36288	2.3615	1.42679	1.42207	0.000924	0.0671575
10551264	Cyp2b19	down	2.20121	1.89583	2.15277	1.50117	1.97327	1.51315	0.000915	0.0670928
10455461	Myot	down	2.36342	2.51987	2.14326	1.1954	2.20157	2.13572	0.000915	0.0669753
10444298	H2-Eb1	down	1.63886	1.67444	1.65285	1.27409	0.979267	1.43307	0.000916	0.0668789
10389222	Ccl6	down	1.09098	1.82127	2.01903	1.69304	0.697153	1.1159	0.000917	0.0668238
10454286	Mapre2	down	1.03408	1.09826	1.07234	0.635325	0.688873	0.701188	0.000899	0.0663071
10364542	Cfd	down	2.23168	2.09159	2.1036	2.09457	1.4232	1.52602	0.000895	0.0661746
10356262	Gm7609	down	0.934739	1.09817	1.37804	0.699397	0.450206	0.922054	0.000891	0.0660208
10389581	Ypel2	down	0.927132	0.831307	0.943339	0.639794	0.384704	0.481872	0.000888	0.0659499
10509071	9130219A07Rik	down	0.758126	0.673017	0.73681	0.329962	0.412204	0.25751	0.000878	0.0656092
10494873	Ampd1	down	1.12879	1.14829	1.16615	0.466669	0.751388	0.940407	0.000879	0.0653975
10587854	Slc9a9	down	1.41004	1.54788	1.60716	1.20819	1.07827	1.08494	0.000879	0.0653975
10506488	Ppap2b	down	1.88999	1.95186	2.08542	1.66697	1.44911	1.6023	0.000865	0.0647368
10513428	Mup2	down	3.24117	3.09194	3.05096	2.69952	2.71071	2.76949	0.000862	0.0646414
10538706	Mmrn1	down	0.289711	0.432044	0.381207	0.00218819	-0.00748215	-0.081987	0.000859	0.0646089
10608721	Sts	down	0.67981	0.597324	0.734793	0.272655	0.337129	0.226942	0.000855	0.0644068
10506893	Nrd1	down	2.40073	2.1399	2.31782	1.89858	1.83577	1.90449	0.000825	0.063878
10564631	Slco3a1	down	1.79238	1.69487	1.65079	1.14641	1.24175	1.47661	0.000826	0.0638261
10587085	BC031353	down	1.21625	1.12513	1.22318	0.749308	0.917921	0.710597	0.000831	0.0638013
10458046	D0H4S114	down	1.23119	1.02612	1.29676	1.00989	0.674783	0.581839	0.000821	0.0637555
10433163	Ppp1r1a	down	0.534925	0.597492	0.373584	0.179387	0.082408	0.0259079	0.000839	0.0637393
10585331	Exph5	down	0.885663	0.722531	0.827143	0.355215	0.428203	0.450298	0.000839	0.0636247
10347036	Mtap2	down	1.40833	1.34367	1.2038	0.815143	1.04117	0.87783	0.000835	0.0635974
10443408	Mapk13	down	1.4858	1.44351	1.52973	1.02839	1.23093	1.0096	0.000835	0.0635974
10404965	Rnf144b	down	1.48395	1.3875	1.53684	1.03337	1.10006	1.08675	0.000842	0.0635881
10515803	Wdr65	down	0.527633	0.44034	0.507336	0.0162476	0.0911689	0.161211	0.000831	0.0635699
10457707	Dsc1	down	2.47797	2.36974	2.27184	1.99502	2.12337	1.77689	0.000831	0.0635699
10603896	Klhl13	down	0.396863	0.477709	0.519809	0.168903	0.0440777	-0.0228703	0.000817	0.0635667
10444236	H2-DMb2	down	0.756753	0.815158	0.742694	0.304709	0.273896	0.490177	0.000813	0.0633772
10496592	Gbp2	down	1.31835	0.919512	1.08519	0.483382	0.384166	1.04342	0.000813	0.0633772
10496447	Adh6a	down	0.611792	0.411691	0.42545	0.0930886	-0.0813558	0.175105	0.000804	0.0629736
10399559	Atp6v1c2	down	1.1162	0.956726	1.22838	0.509902	0.861058	0.6865	0.000804	0.0629736
10474129	Pamr1	down	0.589394	0.546411	0.463809	0.30327	0.0631773	0.00269481	0.0008	0.0629646
10450982	Gpr115	down	1.53019	1.40098	1.43411	0.934575	1.18267	1.03053	0.000775	0.0612444
10381103	Krtap9-1	down	0.0250171	2.48334	0.55627	1.3044	0.0567491	-0.00779342	0.000775	0.0612444
10444459	Tnxb	down	1.26264	1.41702	1.50242	1.06002	0.834512	1.03487	0.000776	0.0611752
10360028	Fcgr2b	down	1.05687	1.25502	1.34181	0.855147	0.530865	0.943948	0.00077	0.0611161
10394054	Cd7	down	0.756898	0.647369	0.750217	0.261458	0.147574	0.462771	0.000763	0.060852
10498386	Igsf10	down	0.822328	0.934923	1.08811	0.71571	0.413766	0.451165	0.000764	0.0607606
10406407	Arrdc3	down	1.88376	1.85716	1.93757	1.351	1.51276	1.57419	0.000753	0.0607029
10405693	Dapk1	down	1.24063	1.19507	1.19411	0.852098	0.768207	0.795914	0.000756	0.0606772
10596034	Il20rb	down	1.20146	0.969011	1.09044	0.404114	0.785518	0.783402	0.000756	0.0606772
10568392	Rgs10	down	1.3199	1.22027	1.37032	1.01735	0.689957	0.944901	0.000757	0.0606081
10549655	Eps8l1	down	1.00784	0.860141	1.01736	0.434651	0.692504	0.5273	0.000732	0.0594521
10507726	Cited4	down	0.358171	0.386397	0.374217	0.132393	-0.0674994	-0.189178	0.000723	0.0589908
10358421	Rgs18	down	0.575324	0.726342	0.855705	0.387799	0.134781	0.357979	0.000721	0.0588966
10515399	Plk3	down	1.41503	1.39955	1.41556	1.00143	0.960068	1.0368	0.000708	0.0579954
10360270	Atp1a2	down	1.92273	1.91072	1.6688	1.04473	1.60592	1.50213	0.000704	0.057806
10509568	Camk2n1	down	0.652365	0.730771	0.912104	0.3954	0.3013	0.354512	0.000698	0.0574769
10368638	Fam26e	down	0.972706	1.14218	1.50055	1.27266	0.442491	0.461738	0.000695	0.0573086
10568369	Cox6a2	down	1.41734	1.42943	1.21511	0.600549	1.19483	0.913382	0.000688	0.0568605
10345675	Npas2	down	0.730535	0.736592	0.600162	0.285582	0.291521	0.242548	0.000682	0.0566822
10571657	Acsl1	down	2.56023	2.32611	2.11204	1.89282	1.93742	1.87276	0.000683	0.05662
10490989	Cp	down	1.04242	0.96606	0.993678	0.7411	0.454367	0.548409	0.000667	0.0556338
10472426	Xirp2	down	1.71899	1.92863	1.72253	0.500037	1.88321	1.40432	0.000667	0.0555738
10553967	Pcsk6	down	1.28436	1.29312	1.33032	0.919954	0.914635	0.844944	0.000662	0.0553647
10405033	Ecm2	down	0.765971	0.640847	0.759707	0.40102	0.24563	0.274362	0.000654	0.0552257
10502359	Dapp1	down	0.873979	0.823866	0.914678	0.391921	0.355802	0.577223	0.000652	0.0552143
10355500	Igfbp5	down	1.87041	1.59907	1.77744	1.5289	1.24487	1.17732	0.000654	0.0551422
10587323	Gsta1	down	0.823845	0.699407	0.804705	0.274092	0.454883	0.359875	0.000656	0.0551064
10410124	Ctsl	down	2.00016	2.14627	2.1235	1.89292	1.45581	1.59775	0.000656	0.0550236
10603860	Cfp	down	0.977793	1.39211	1.62152	1.05181	0.612953	0.869161	0.000627	0.0534293
10396952	Ttc9	down	0.899941	0.872278	0.927726	0.58364	0.453983	0.412558	0.000621	0.0530529
10420247	Mcpt4	down	0.974402	1.11337	1.19209	0.792525	0.757062	0.429824	0.00061	0.0525182
10359713	Sft2d2	down	1.51879	1.45092	1.53274	1.15756	1.07069	1.02819	0.000608	0.0525
10476395	Bmp2	down	0.992964	0.920844	1.07547	0.554781	0.619837	0.568774	0.000611	0.0524396
10385893	Slc22a4	down	0.954098	0.838895	0.948155	0.286026	0.591946	0.575952	0.000612	0.0524096
10473160	Ssfa2	down	2.17362	1.96687	2.14241	1.56865	1.64914	1.76708	0.000605	0.0523358
10410984	Ckmt2	down	1.06543	1.32335	0.740763	0.159513	0.699138	0.782297	0.000602	0.0522983
10490611	Ptk6	down	0.831778	0.828164	0.681238	0.317483	0.469013	0.274534	0.000603	0.0522683
10480849	Fcna	down	0.115246	0.501725	0.543093	0.0817832	-0.0756562	-0.236342	0.000594	0.0517892
10487823	Siglec1	down	0.608327	1.07231	1.5106	0.766495	0.177167	0.723787	0.000593	0.051769
10455395	Spink5	down	2.23746	2.23718	2.3208	1.71803	1.90799	1.8931	0.000588	0.0514532
10517401	Grhl3	down	1.6287	1.55559	1.55512	1.08003	1.21887	1.17096	0.000577	0.050642
10363379	Cbara1	down	1.35607	1.28762	1.46326	0.861791	0.938149	1.01846	0.000573	0.0505211
10536635	A430107O13Rik	down	1.31651	1.43108	1.57918	1.05278	0.923214	1.05625	0.000574	0.050495
10512574	Gba2	down	1.08872	0.944676	0.999407	0.556366	0.70674	0.496471	0.000563	0.0499501
10513497	Mup2	down	3.14718	2.94826	2.92212	2.53169	2.58127	2.61181	0.000557	0.0496241
10404376	Agtr1a	down	0.575436	0.687398	0.619228	0.283529	0.163639	0.148792	0.000557	0.04955
10503259	Trp53inp1	down	1.72189	1.69968	1.87209	1.45316	1.3386	1.21707	0.000555	0.0495477
10513512	Mup1	down	3.13834	2.90211	2.90534	2.6122	2.60982	2.43128	0.00055	0.0493687
10536722	Hyal4	down	0.464503	0.481842	0.498831	0.0361797	0.0786146	0.0525338	0.000551	0.0493199
10560862	2310033E01Rik	down	0.671635	1.93895	2.10955	1.95665	0.620147	0.475172	0.000548	0.0492911
10469774	Il1f8	down	1.18999	1.22092	0.979142	0.620752	0.959112	0.401676	0.000535	0.0482995
10349953	Chit1	down	1.19404	1.1141	1.15693	0.337123	0.929398	0.826924	0.000533	0.0482443
10605815	Asb12	down	1.22133	1.25897	0.972825	0.511439	0.914593	0.64698	0.00053	0.0481122
10413222	Ppif	down	1.40321	1.52701	1.51436	1.04827	1.15802	0.940713	0.000529	0.0480818
10552037	Sbsn	down	2.41556	2.25963	2.40077	1.58704	2.00866	2.09585	0.000526	0.0479487
10478048	Lbp	down	1.30549	1.69544	1.82547	1.45793	0.924645	0.965851	0.000514	0.0478796
10370037	Mmp11	down	0.318956	0.68911	1.46548	0.386035	0.350899	0.122116	0.000514	0.0478796
10503523	Ggh	down	1.5963	1.53526	1.39406	1.14962	1.13737	0.919976	0.000516	0.0478125
10405633	Ntrk2	down	0.571067	0.547096	0.683718	0.257431	0.114178	0.138272	0.000521	0.0477835
10442629	Spsb3	down	0.729137	0.743628	0.775377	0.331333	0.383875	0.245351	0.000515	0.0477807
10469457	Plxdc2	down	2.18412	2.09593	2.12655	1.54002	1.77255	1.77981	0.000522	0.0477121
10393936	Cbr2	down	1.3352	1.73186	1.97446	1.52948	0.961523	1.06735	0.000518	0.0476943
10503508	Ggh	down	1.5963	1.53526	1.39406	1.14962	1.13737	0.919976	0.000518	0.0476943
10453747	Colec12	down	0.669607	0.910018	1.17257	0.65652	0.319049	0.349931	0.000507	0.047672
10428089	Nipal2	down	1.7292	1.57566	1.64073	1.15136	1.33713	1.17001	0.000519	0.0476486
10596027	Il20rb	down	1.20446	0.967296	1.11916	0.364766	0.760735	0.79154	0.000508	0.0476253
10467319	Rbp4	down	1.22159	1.07682	1.07613	1.12809	0.30921	0.353927	0.000509	0.0476053
10501895	Myoz2	down	1.25937	1.85565	1.17457	0.389365	1.89517	0.618898	0.000505	0.0475862
10393573	Lgals3bp	down	1.25507	1.45088	1.62837	1.22659	0.457989	1.11238	0.000502	0.0475
10546829	Oxtr	down	0.254664	0.339664	0.599954	-0.138037	0.0165907	-0.0156748	0.000498	0.0472
10429555	2010109I03Rik	down	0.695311	0.633267	0.578952	0.129046	0.191149	0.260219	0.000492	0.0468633
10382492	Otop3	down	0.498928	0.326382	0.400467	-0.120357	-0.028354	0.0472106	0.000492	0.0468633
10577164	Gas6	down	1.84285	2.01131	2.24692	1.69458	1.46852	1.57458	0.000492	0.0468182
10451665	Apobec2	down	2.33959	2.517	2.20579	1.45745	1.90428	2.18581	0.000487	0.0467116
10597420	Ccr4	down	0.669475	0.407878	0.412108	-0.071962	-0.0697896	0.227117	0.000483	0.0466576
10552121	Abpa	down	0.836952	0.354418	0.551763	0.0713994	0.121042	0.175938	0.000485	0.0466216
10433057	Calcoco1	down	1.3492	1.18732	1.29356	0.809217	0.965238	0.7469	0.000485	0.0466216
10424119	Nov	down	0.598561	0.615564	0.609621	0.295107	0.106106	0.101174	0.000481	0.046594
10551293	Cyp2f2	down	2.05571	2.01203	2.01692	1.63827	1.6925	1.42888	0.000475	0.0461475
10346150	Tmeff2	down	0.580231	0.653517	0.750086	0.293095	0.209034	0.158966	0.000472	0.0460714
10487588	Il1a	down	1.44783	1.30175	1.32174	0.73832	0.777647	1.12954	0.000473	0.0460548
10478114	Gm14203	down	0.785228	0.663793	0.778252	0.204786	0.347399	0.348898	0.000465	0.0457182
10547153	Alox5	down	0.662733	0.908031	0.921339	0.345409	0.371741	0.416223	0.00046	0.0454722
10486681	Tgm5	down	1.13887	1.01408	1.11285	0.465327	0.857613	0.600907	0.000459	0.0454596
10577954	Rab11fip1	down	1.14049	1.08302	1.24201	0.620994	0.659758	0.82838	0.000462	0.0454571
10374777	Efemp1	down	1.58221	1.82387	1.8455	1.61418	0.585195	1.40365	0.000457	0.0453631
10507086	Skint2	down	0.485361	0.251549	0.500934	-0.104838	-0.0486217	0.0376613	0.000453	0.0451966
10564795	Plin1	down	1.56208	1.33772	1.26937	1.22959	0.635222	0.845273	0.000454	0.0451821
10450038	Angptl4	down	0.864328	1.07071	1.1968	0.696761	0.331974	0.684435	0.000447	0.0447324
10456071	Csf1r	down	1.21941	1.4035	1.4965	1.05015	0.625326	1.01892	0.000444	0.0446045
10565775	Dgat2	down	2.4529	2.15504	2.06801	1.85649	1.55403	1.84836	0.000441	0.0443909
10398907	Pld4	down	0.86747	1.33036	1.58563	0.980922	0.288372	0.874825	0.000435	0.0441026
10441244	Fam3b	down	0.517435	0.340223	0.390692	-0.066034	-0.0188725	-2.29e-05	0.000435	0.0441026
10367600	Esr1	down	1.05302	0.924196	1.01439	0.546859	0.514048	0.582639	0.000413	0.0433333
10368970	Prdm1	down	1.21104	1.18601	1.20738	0.859078	0.712888	0.690347	0.000413	0.0432353
10437664	Dexi	down	1.17811	1.05829	1.07793	0.687543	0.648355	0.637469	0.000418	0.0431977
10397145	Acot2	down	1.29204	1.27249	1.19752	0.789752	0.867091	0.755498	0.000414	0.0431965
10523451	Anxa3	down	0.827398	1.18363	1.33775	0.801793	0.637447	0.417063	0.000423	0.0431897
10480275	Nebl	down	1.43018	1.3393	1.48077	0.875305	1.04337	0.996751	0.000421	0.04317
10414548	Rnase6	down	0.629944	0.75485	0.725264	0.2446	0.111356	0.360475	0.000415	0.0431579
10455299	Sh3rf2	down	1.7448	1.54515	1.54103	0.977141	1.29711	1.18814	0.000418	0.0431304
10404389	Irf4	down	0.379632	0.647863	0.694322	0.0897397	0.153674	0.0968824	0.000423	0.0431232
10595953	Esyt3	down	1.18054	1.04897	1.16383	0.48855	0.779558	0.762844	0.000419	0.0430925
10408928	Hspb1	down	2.3598	2.32222	2.53159	1.97393	1.91774	1.97675	0.000415	0.0430612
10376950	Pmp22	down	2.15935	2.27073	2.37283	1.95028	1.66089	1.80989	0.000409	0.0429882
10557165	2010110P09Rik	down	0.444832	0.371883	0.456297	0.0242152	-0.0864493	-0.0143132	0.000409	0.0429882
10596041	Il20rb	down	1.04771	0.807693	0.946423	0.220475	0.560773	0.608002	0.000397	0.0421493
10499911	Lce1a1	down	2.89523	2.69183	2.7604	2.10332	2.35112	2.47972	0.000398	0.0421429
10541496	Mfap5	down	0.843175	1.29606	1.21343	1.01766	0.491111	0.242161	0.000394	0.0419162
10596303	Acpp	down	2.25229	2.06146	2.06888	1.70654	1.70874	1.61023	0.000388	0.0416918
10398032	Serpina3b	down	2.45898	1.976	2.18805	1.26171	2.0829	1.72972	0.00039	0.0416216
10455954	Gm4951	down	0.741719	0.623595	0.980406	0.447877	0.136252	0.356581	0.000382	0.0411212
10455784	Gramd3	down	1.42985	1.41031	1.44937	1.03705	0.947312	0.946882	0.000376	0.0406079
10362104	Slc2a12	down	0.994476	0.82212	1.01618	0.323122	0.46385	0.631503	0.000369	0.04
10440729	Krtap7-1	down	-0.231104	2.86316	1.0986	2.95254	-0.280299	-0.0190096	0.000363	0.039419
10377215	Gas7	down	1.33506	1.34348	1.52479	1.03236	0.824357	0.963252	0.000361	0.0393558
10403281	Calm4	down	2.58963	2.48793	2.34247	1.77767	2.29889	1.873	0.000358	0.0392
10358879	Npl	down	1.64923	1.67808	1.62162	1.11955	0.959334	1.39034	0.000357	0.0391667
10420891	Scara3	down	0.743332	0.811885	0.983012	0.522806	0.290795	0.324555	0.000352	0.038972
10529264	Spon2	down	0.420058	0.806031	0.906368	0.327774	0.245045	0.0728931	0.000354	0.0389474
10397966	Otub2	down	1.04573	1.14675	0.842417	0.706319	0.579458	0.299963	0.000353	0.0389441
10593225	Zbtb16	down	1.5757	1.56161	1.67268	0.938304	1.37036	1.08899	0.000347	0.0385625
10551435	Fcgbp	down	0.931791	0.698861	0.754943	0.0101502	0.339139	0.546693	0.000346	0.0385266
10409713	Slc28a3	down	0.737894	0.712467	0.557606	0.144699	0.336142	0.122184	0.000344	0.0384277
10531994	Mpa2l	down	1.05108	0.878898	0.982922	0.343117	0.350604	0.731708	0.000344	0.0384277
10546624	Lmod3	down	1.13847	1.00762	0.85712	0.2462	0.664558	0.638204	0.000338	0.038127
10520869	Plb1	down	0.345644	0.524635	0.767982	0.0787168	0.0918528	0.0477212	0.000338	0.038038
10563760	Mrgprb2	down	0.432165	0.395252	0.525007	-0.116887	-0.0613308	0.11595	0.000334	0.0378662
10447634	Gm9992	down	0.806038	0.745278	0.748193	0.397671	0.354795	0.150333	0.000334	0.0378662
10531737	Hpse	down	0.755045	0.945637	1.07752	0.494077	0.355248	0.493781	0.000325	0.0376222
10580885	Csnk2a2	down	2.65769	2.34708	2.49039	1.94485	2.0283	2.10936	0.000329	0.0376206
10550487	Mill1	down	1.38686	1.01616	1.24782	0.704922	0.88903	0.649633	0.000328	0.0376129
10496569	Gbp6	down	0.948181	0.84717	0.938405	0.41145	0.222921	0.624865	0.000325	0.0375649
10375751	Adamts2	down	1.30012	1.62507	1.75304	1.16999	1.02191	1.00937	0.000326	0.0375405
10578203	Cldn23	down	0.344369	0.289561	0.458533	-0.13399	-0.064887	-0.0923442	0.000329	0.037532
10397606	Tshr	down	0.909237	0.590108	0.587807	0.377066	0.0143175	0.226397	0.000322	0.0373856
10586357	Cilp	down	0.709576	1.17008	1.17416	0.694472	0.568611	0.189008	0.000319	0.0372459
10440918	Tmem50b	down	2.0887	2.06763	2.0132	1.5947	1.62688	1.54355	0.000311	0.0370234
10576816	Cd209b	down	0.331027	0.434866	0.578952	-0.00343471	-0.063553	-0.00143078	0.000314	0.0369868
10431564	Cpt1b	down	1.35848	1.42956	1.1139	0.449074	0.982618	0.947017	0.000314	0.0369868
10469151	Itih5	down	0.9428	0.93012	1.10148	0.753563	0.25094	0.497063	0.000316	0.0369408
10407742	Actn2	down	2.25059	2.60704	2.13415	0.927891	2.35504	1.93961	0.000315	0.0369307
10478401	Ttpal	down	1.15735	1.12116	1.13721	0.665276	0.63628	0.703306	0.000308	0.0367114
10422412	Slc15a1	down	1.34045	1.26795	1.37747	0.913907	0.945116	0.721628	0.000307	0.0367003
10380976	Gsdma	down	1.25019	1.30742	1.32414	0.930454	0.964397	0.541318	0.000305	0.0366216
10383799	Tcn2	down	1.70741	1.73479	1.91834	1.54978	1.09069	1.23221	0.000303	0.0364746
10573924	Mmp2	down	2.10735	2.16412	2.31531	2.00656	1.5137	1.54637	0.000298	0.0363356
10489377	Serinc3	down	2.54981	2.48204	2.57485	1.98609	1.94143	2.21612	0.000295	0.0362976
10584024	Opcml	down	0.321741	0.470117	0.558391	0.0636019	-0.0851907	-0.0609753	0.0003	0.0362925
10520942	Plb1	down	1.02706	1.11502	1.30184	0.581173	0.707899	0.724446	0.0003	0.0362925
10379535	Ccl8	down	1.28237	1.69782	1.8591	1.54861	0.740832	0.904682	0.000295	0.0362069
10461979	Aldh1a1	down	1.37063	1.37157	1.38704	0.936452	0.856288	0.910865	0.000288	0.0358042
10594044	Islr	down	0.918485	1.11249	1.14427	0.910382	0.385844	0.251164	0.00029	0.0357639
10547056	Tmem40	down	1.15113	1.22673	1.13066	0.609974	0.824724	0.638099	0.000289	0.0357491
10604576	Gpc3	down	1.05145	1.2645	1.35018	1.21694	0.224779	0.465335	0.000286	0.0356842
10506433	Dab1	down	0.551608	0.459018	0.584625	-0.0793517	0.122048	0.122931	0.000284	0.0355986
10375083	Stk10	down	0.684382	0.560212	0.746837	0.144987	0.115621	0.286151	0.000284	0.0355986
10555378	Ucp3	down	0.646919	0.795761	0.38599	0.00311636	0.215393	0.0929518	0.000282	0.0355319
10593015	Cd3g	down	0.68242	0.525167	0.582913	0.0679157	0.0389917	0.22875	0.000278	0.0353571
10477022	Sdcbp2	down	1.03616	0.910848	0.872082	0.355288	0.579934	0.447222	0.000277	0.0353405
10526410	Hspb1	down	2.33455	2.29457	2.5094	1.93696	1.8779	1.8968	0.000279	0.0353381
10443438	Pnpla1	down	1.44423	1.40499	1.2472	0.868473	1.00479	0.75469	0.000269	0.0344604
10504424	Reck	down	0.926094	1.09774	1.1987	0.715995	0.535011	0.493702	0.000267	0.034296
10424140	Col14a1	down	1.08065	1.23492	1.26678	1.06205	0.3508	0.524945	0.000265	0.0342029
10493925	Hrnr	down	3.26577	2.98336	3.03258	2.40524	2.81406	2.58644	0.000259	0.0340221
10502081	Enpep	down	0.504971	0.764583	0.865094	0.412694	0.0719517	0.109287	0.000263	0.0339636
10404132	Cmah	down	0.605341	1.19889	1.20978	0.932674	0.233685	0.170064	0.00026	0.0339338
10358339	Cfh	down	0.924277	1.19652	1.26719	0.834521	0.538035	0.466474	0.000256	0.033829
10410173	Hiatl1	down	1.74531	1.55416	1.81056	1.11348	1.26799	1.26986	0.000257	0.0338148
10514510	Cyp2j6	down	1.26971	1.06549	1.20845	0.587267	0.74976	0.758395	0.000255	0.0337687
10392560	Abca9	down	0.855855	0.887436	1.01124	0.616376	0.322961	0.339298	0.00026	0.0337591
10582694	Fam89a	down	0.736333	0.673223	0.74873	0.261267	0.207555	0.24787	0.00026	0.0337591
10419151	Ear1	down	0.389687	0.548945	0.422781	0.0563332	-0.120805	-0.0711783	0.000241	0.0333852
10403584	Nid1	down	1.56573	1.7101	1.74992	1.41829	1.00927	1.0553	0.000244	0.0333077
10590558	Clec3b	down	0.468232	0.639716	0.801505	0.335804	0.0127324	0.0299599	0.000242	0.0332946
10384423	Cobl	down	1.25953	1.13322	1.20059	0.615083	0.655423	0.83134	0.000238	0.0332157
10448471	Dnase1l2	down	1.42638	1.27086	1.16844	0.942037	0.880103	0.545582	0.000242	0.0332046
10359582	Fmo2	down	0.798026	0.638838	0.774302	0.208934	0.213235	0.322623	0.000246	0.0331939
10574226	Ccl17	down	0.652949	0.721913	0.622319	-0.0100262	0.470106	0.00239272	0.000246	0.0331939
10390934	Gm11563	down	0.18974	2.50056	1.00979	1.81188	0.0954362	0.0323508	0.000249	0.0331835
10393559	Timp2	down	2.05326	2.21508	2.42036	1.97436	1.48815	1.66709	0.000249	0.0331835
10529485	Htra3	down	1.0586	1.26538	1.36257	0.821579	0.74784	0.620103	0.000239	0.0331641
10544932	Inmt	down	0.503985	0.682622	0.886188	0.294253	0.259866	0.00521881	0.000247	0.0331321
10517517	C1qa	down	0.861862	1.21334	1.52256	0.997242	0.353605	0.579168	0.000247	0.0331321
10499930	Lce1g	down	1.21688	1.11659	1.05611	0.584395	0.795926	0.518132	0.000229	0.03252
10471655	Gsn	down	2.24014	2.15459	2.25788	1.80413	1.50852	1.82153	0.000228	0.03249
10569896	Cd209g	down	0.227863	0.530489	0.682334	0.0936813	-0.0935957	-0.107239	0.000231	0.0322835
10390691	Nr1d1	down	2.07361	1.93101	1.99269	1.08652	1.52244	1.76696	0.000231	0.0322835
10376778	Mfap4	down	1.01582	1.1149	1.19348	0.772912	0.562093	0.480212	0.000225	0.0322177
10441740	Agpat4	down	1.18352	1.00516	1.20265	0.486019	0.554156	0.815238	0.000222	0.0321633
10569335	H19	down	2.1272	2.20917	2.06556	1.51337	1.84727	1.51647	0.000222	0.0321545
10419563	Rnase1	down	1.05223	0.806195	0.881256	0.431196	0.514951	0.320893	0.000223	0.0321458
10569341	H19	down	1.29358	1.41895	1.26973	0.812104	0.981626	0.666019	0.00022	0.0320902
10443494	Pi16	down	0.821283	0.970822	0.963604	0.551915	0.35223	0.337985	0.000217	0.0320747
10474977	1500003O03Rik	down	1.88716	1.77472	1.80431	1.23128	1.57036	1.14716	0.000217	0.0320747
10447904	Unc93a	down	0.817779	0.708971	0.695521	0.361207	0.274988	0.0930784	0.000218	0.0320661
10444291	H2-Ab1	down	1.90015	2.07253	2.02825	1.39017	1.13943	1.78909	0.000219	0.0320165
10385384	Nipal4	down	1.49306	1.38875	1.4689	1.02882	0.908641	0.9271	0.000215	0.0319665
10404218	Gpld1	down	1.06196	0.874676	1.04648	0.34587	0.561258	0.578854	0.000213	0.0318908
10522368	Nipal1	down	0.870942	0.756564	0.853157	0.394683	0.377346	0.214566	0.000209	0.0313502
10507059	Skint7	down	0.494135	0.367501	0.558024	-0.0693574	-0.0609819	0.0521935	0.000208	0.0313136
10509063	Il22ra1	down	1.42249	1.23129	1.36891	0.767858	1.00031	0.759471	0.000206	0.0311915
10378754	Fam57a	down	2.01763	2.04396	1.97407	1.32509	1.63663	1.55033	0.000202	0.0307265
10348194	Efhd1	down	0.464559	0.856746	0.942359	0.491225	0.0409052	0.0187191	0.000197	0.0300429
10379727	Gm11428	down	1.64033	2.16664	2.30612	2.07279	0.844801	1.36369	0.000194	0.0298701
10349138	Serpinb11	down	1.23122	1.38391	1.27216	0.592475	1.07028	0.632429	0.000195	0.0298276
10583112	Mmp27	down	0.927268	0.521591	1.00208	0.409814	0.183778	0.267108	0.000192	0.0297391
10368092	Hebp2	down	1.09994	0.984547	1.08419	0.497583	0.648797	0.510687	0.00019	0.0294323
10505187	Ugcg	down	1.72023	1.71488	1.69593	1.23679	1.17553	1.19733	0.000188	0.0293421
10360406	Ifi205	down	1.93622	2.54926	2.7416	2.13418	0.956096	2.19791	0.000186	0.0291189
10587880	Pcolce2	down	1.13842	1.24787	1.44708	0.976142	0.499532	0.760677	0.000183	0.0288889
10544982	Nt5c3	down	1.31739	1.19198	1.32593	0.664282	0.836829	0.81446	0.000182	0.0288393
10385036	Fgf18	down	0.777288	0.781977	0.81229	0.114577	0.420815	0.301593	0.000183	0.0288053
10552488	Klk10	down	1.61284	1.81552	2.09446	1.40391	1.3829	1.1273	0.000174	0.0278829
10499655	Il6ra	down	1.41368	1.33594	1.46252	0.681376	0.87568	1.06453	0.000174	0.0278829
10391025	Krt15	down	2.33208	2.16205	2.53286	1.50371	1.79121	2.05488	0.000175	0.0278475
10372648	Lyz2	down	2.20403	2.39958	2.65275	2.1453	1.24655	2.05365	0.000165	0.0265909
10398052	Serpina3h	down	1.31299	1.19304	1.18925	0.481883	0.730748	0.881121	0.000163	0.0265297
10371446	Bpil2	down	2.35092	2.14023	2.23359	1.81225	1.71736	1.64315	0.000162	0.026422
10378816	Slc6a4	down	0.906534	0.734325	0.845629	0.114018	0.441833	0.36637	0.000159	0.0264019
10350473	B3galt2	down	1.18588	1.06688	0.878477	0.614203	0.466957	0.456853	0.000161	0.0263594
10507137	Pdzk1ip1	down	1.35971	1.2687	1.40267	0.692171	0.837294	0.937394	0.000161	0.0263594
10388194	Spns2	down	1.20658	1.13333	1.25799	0.657083	0.746109	0.649338	0.000159	0.0263256
10587733	Ctsh	down	1.6641	1.82514	1.86008	1.34678	1.16208	1.2442	0.000152	0.025446
10422598	Sepp1	down	2.32362	2.19415	2.32142	2.11925	1.49371	1.51095	0.000151	0.025283
10604380	Zdhhc9	down	1.68663	1.58035	1.69839	1.16261	1.12333	1.10736	0.000139	0.0235071
10511631	Slc26a7	down	0.859338	0.721634	0.967632	-0.00406579	0.58061	0.329581	0.000137	0.0231905
10576829	Cd209c	down	0.747285	0.688725	0.680377	0.0231875	-0.0375652	0.432173	0.000136	0.0231579
10349671	Slc26a9	down	0.739061	0.734012	0.810906	0.207551	0.415664	0.0453001	0.000132	0.022657
10442580	Rps2	down	1.87805	2.0393	2.18993	1.5406	1.52928	1.42724	0.000132	0.0226442
10379524	Ccl11	down	0.922453	1.17638	1.20016	0.700414	0.431162	0.503209	0.000129	0.0223902
10389590	Gdpd1	down	1.08805	1.15381	1.0782	0.639004	0.574443	0.491111	0.000129	0.0223301
10606654	Xkrx	down	1.09032	0.936148	1.07028	0.638849	0.452804	0.391374	0.000124	0.022
10349174	Serpinb8	down	1.83637	1.65722	1.77315	1.12382	1.20298	1.33159	0.000124	0.0219901
10434747	Adipoq	down	2.12446	1.79859	1.72478	1.86399	0.892573	1.05272	0.000125	0.0218719
10388430	Serpinf1	down	1.49834	1.49558	1.68309	1.26473	0.837573	0.914956	0.000125	0.0218137
10561498	C330005M16Rik	down	0.964114	0.901037	1.07469	0.532657	0.492861	0.29569	0.00012	0.0213568
10508405	Tmem54	down	1.79657	1.71252	1.78085	1.2781	1.20449	1.18871	0.000117	0.0209596
10484463	Serping1	down	2.16232	2.30959	2.38904	2.01075	1.47184	1.64775	0.000113	0.0207217
10563085	Fcgrt	down	1.23663	1.45713	1.59633	1.08785	0.707469	0.780687	0.000112	0.0206736
10479047	Pck1	down	1.11804	1.06095	1.12914	0.889296	0.326359	0.355017	0.000112	0.0206736
10371627	Mybpc1	down	1.82836	1.93971	1.71498	0.538852	1.73064	1.2996	0.000114	0.0205076
10499904	Ivl	down	2.25209	2.09755	2.15879	1.665	1.69305	1.53875	0.000114	0.0205076
10592705	Pou2f3	down	1.55317	1.38815	1.41997	0.646955	1.02837	1.03805	0.000114	0.0205076
10407940	Tcrg-V2	down	1.10101	0.898674	0.939742	0.306075	0.372684	0.592338	0.000109	0.0202094
10365482	Timp3	down	2.01306	2.22788	2.4288	1.99425	1.42068	1.4264	0.000106	0.0200532
10355343	Abca12	down	2.38423	2.19304	2.21405	1.49614	1.91937	1.7238	0.000107	0.0200526
10450154	H2-Aa	down	2.18331	2.17006	2.20855	1.75444	1.23657	1.83149	0.000107	0.0200526
10374228	Gm11992	down	1.15149	0.971864	0.958424	0.329274	0.610047	0.49167	0.000104	0.0198396
10521892	Slc34a2	down	1.01797	0.914252	0.723536	0.376642	0.424361	0.181245	0.000104	0.0198387
10606445	Rps6ka6	down	0.995351	0.902437	1.03782	0.443461	0.41871	0.422328	9.87e-05	0.0192857
10363161	Tmem229b	down	0.91921	1.1698	0.941206	0.616936	0.35926	0.310774	9.9e-05	0.019235
10517508	C1qb	down	1.31736	1.76505	2.04756	1.54261	0.677215	1.00683	9.98e-05	0.0191892
10469793	Il1f6	down	1.48616	1.53285	1.15852	0.874726	0.994873	0.541369	9.98e-05	0.0191892
10606495	Pof1b	down	2.82448	2.52237	2.66396	2.19123	1.99216	2.1361	9.22e-05	0.0182222
10499909	Lce6a	down	2.65582	2.34334	2.4741	1.72467	2.14429	1.919	9.22e-05	0.0182222
10552500	Klk8	down	1.69818	1.58961	1.43828	0.98704	1.15045	0.888921	9.06e-05	0.0181921
10505270	Slc31a2	down	2.07776	1.95344	1.96173	1.34828	1.48509	1.4842	9e-05	0.0181818
10429510	2300005B03Rik	down	0.947534	0.490413	0.764435	0.138393	0.231094	0.148114	9e-05	0.0181818
10512315	Ccl27a	down	2.22	2.00387	2.12873	1.33562	1.59797	1.7151	9.25e-05	0.0181768
10462575	Lipm	down	1.7813	1.53854	1.6561	1.10877	1.16491	1.04205	9.08e-05	0.0181461
10512145	Aqp7	down	1.33179	1.07371	0.949906	0.7513	0.359837	0.495319	8.75e-05	0.0178736
10486061	Rasgrp1	down	1.32853	1.19921	1.23175	0.444667	0.739639	0.844724	8.32e-05	0.0171098
10499917	Lce1a2	down	1.17028	0.916606	1.08797	0.352381	0.608151	0.510032	7.99e-05	0.0166082
10489569	Pltp	down	1.62057	1.80201	1.96687	1.49559	0.987747	1.08692	8.02e-05	0.0165698
10566026	Folr2	down	0.659667	1.00686	1.32354	0.782013	0.0942292	0.184639	7.73e-05	0.0161765
10493889	Lce1c	down	2.45863	2.22825	2.50577	1.65947	1.94856	1.85591	7.73e-05	0.0161765
10552508	Klk7	down	2.64955	2.56595	2.56219	2.10864	2.03784	1.88662	7.28e-05	0.0154167
10458709	Gm94	down	2.91499	2.70358	2.79716	2.04691	2.13574	2.43296	7e-05	0.0149102
[truncated: 156 more rows]
