# Supplementary material for: VAV2 signaling promotes regenerative proliferation in both cutaneous and head and neck squamous cell carcinoma
Source: Nat Commun. 2020 Sep 22;11:4788. doi: 10.1038/s41467-020-18524-3 (PMC7508832; doi:10.1038/s41467-020-18524-3)
Supplement: Supplementary file 6 — Source Data [file 41467_2020_18524_MOESM6_ESM.zip]

Archive with 15 entries (13 files):
- 5.4. SOURCE DATA/
- __MACOSX/._5.4. SOURCE DATA
- 5.4. SOURCE DATA/Raw data for graphs in Lorenzo-Marti╠ün et al Nat Commun 2020.xls
- __MACOSX/5.4. SOURCE DATA/._Raw data for graphs in Lorenzo-Marti╠ün et al Nat Commun 2020.xls
- 5.4. SOURCE DATA/.DS_Store
- __MACOSX/5.4. SOURCE DATA/._.DS_Store
- 5.4. SOURCE DATA/WB raw data/
- 5.4. SOURCE DATA/WB raw data/Figure 3S.Raw.WB.tif
- 5.4. SOURCE DATA/WB raw data/Figure 8.Raw.WB.tif
- 5.4. SOURCE DATA/WB raw data/.DS_Store
- __MACOSX/5.4. SOURCE DATA/WB raw data/._.DS_Store
- 5.4. SOURCE DATA/WB raw data/Figure 7.Raw.WB.tif
- 5.4. SOURCE DATA/WB raw data/Figure 2.Raw.WB.tif
- 5.4. SOURCE DATA/WB raw data/Figure 3S.Raw.cvd
- 5.4. SOURCE DATA/WB raw data/Figure 6.Raw.WT.tif
