# Supplementary material for: VAV2 signaling promotes regenerative proliferation in both cutaneous and head and neck squamous cell carcinoma
Source: Nat Commun. 2020 Sep 22;11:4788. doi: 10.1038/s41467-020-18524-3 (PMC7508832; doi:10.1038/s41467-020-18524-3)
Supplement: Supplementary file 6 — Source Data [file 41467_2020_18524_MOESM6_ESM.zip › 5.4. SOURCE DATA/Raw data for graphs in Lorenzo-Marti╠ün et al Nat Commun 2020.xls]

## Sheet: Fig. 1
Panel A																	Panel B
Normal	Psoriasis	Actinic keratosis	cSCC		Normal	Dysplasia	oSCC		Normal	HPV- hnSCC	HPV+ hnSCC		Normal	Papilloma	cSCC		Time (months)	VAV2low	VAV2high	Time (months)	VAV2high	VAV2low	Time (months)	EGFRhigh	EGFRlow	Time (months)	EGFRhigh	EGFRlow
0.186547	0.194097	0.469214	0.363905		0.0644777	0.261008	0.430663		1398	3341	5256		0.14679	0.357141	0.453993		2.4		1	29.2	0		61.54	0		32.46	1
0.0896282	0.197957	0.327159	0.898273		0.208436	0.228587	0.401484		798	3953	3293		0.409701	0.590802	0.683688		67.55		0	37.55	0		62.85	0		25.69	0
0.0799989	0.11814	0.376931	0.372456		0.198765	0.356164	0.368862		2574	1885	3422		0.147544	0.340208	0.623647		57.53		0	12.39	1		74.64	0		10.55	1
0.162129	0.241182	0.234031	0.553665		0.418597	0.383215	0.496763		656	2046	1889		0.378247	0.394671	0.588493		14.42		1	14.45	0		78.29	1		32.79	1
0.116542	0.229942	0.70938	0.38606		0.245526	0.221969	0.772765		1845	1852	1311		0.193379	0.331886	0.724759		21.78		1	7.39	0		0.46	1		49.54	0
0.0795347	0.184586	0.220167	1		0.190091	0.57997	0.607429		1129	2443	6243		0.149451	0.403502	0.523325		24.87		1	14.36	0		28.62	1		22.77	0
0.0980121	0.200285	0.517746	0.65683		0.0910685	0.155441	0.618848		3130	2984	4089		0.165146	0.326744	0.248131		5.85		1	2.69	1		7.23	1		57.06	0
0.241521	0.257489	0.27426	0.546533		0.0798321	0.194666	0.550763		2334	2940	4944		0.322252	0.288817	0.453774		6.54		1	12.71	1		61.73	0		30.91	1
0.227332	0.279879	0.141489	0.681595		0.116193	0.323752	0.293522		791	8561	3445		0.238334	0.323494	0.37311		14.16		1	14.03	1		5.85	1		16.89	0
0.104316	0.270628	0.400289	0.951513		0.22592	0.175045	1		666	2776	1816		0	0.334275	0.235741		74.64		0	16.89	0		10.05	1		46.81	0
0.152363	0.30505		0.321947		0.186778	0.341044	0.381632		1132	1484	858		0.0880675	0.49969	0.688046		7.23		1	2.27	1		67.94	0		48.72	0
0.0659533	0.151511		0.769212		0.134525	0.417258	0.561612		703	8146	5271		0.246954	0.477905	0.456054		51.61		1	38.01	0		19.12	1		37.55	0
0.06606	0.248485		0.588504		0.153635	0.524679	0.447472		1233	3683	5658		0.343107	0.392115	0.712013		24.25		1	34.99	0		2.4	1		9.23	1
0.103873	0.27644		0.760655		0.199348	0.440561	0.601418		2784	8597	1073		0.244462	0.271244	0.667286		14.75		1	15.9	1		66.6	0		11.63	0
0.118508	0.131153		0.584299		0.108434	0.242602	0.538632		1198	10706	5027		0.414763	0.562908	0.756991		10.68		1	9.23	1		62.85	0		20.53	0
0.0604379	0.177392		0.569327		0	0.188091	0.535784		910	3533	1558		0.351526	0.516858	0.223244		35.45		1	8.51	1		10.68	1		12.39	1
0.0408568	0.216224		0.58659		0.262095	0.229358	0.76649		1194	3793	6149		0.160397	0.399722	0.583883		61.08		0	32.79	1		59.47	0		34.03	0
0.0598903	0.11138		0.730745		0.440385		0.300142		3194	935	2951		0.30422	0.288341	0.557863		80.79		0	32.46	1		59.24	0		6.73	1
0.0709398	0.309178		0.976967		0.254922		0.532825		1001	3508	5639		0.368325	0.334105	0.553774		66.6		0	5.68	1		6.44	1		29.2	0
0.201635	0.126939		0.499663		0.332265		0.183254		1549	2353	2471		0.174165	0.378854	0.52312		78.95		0	51.25	0		68.14	0		13.04	1
0.13622	0.149402		0.386284		0.129258		0.599858		1173	1065	2569		0.172691	0.357896	0.491947		10.05		1	52.1	0		24.25	1		47.96	0
0.118364	0.200239		0.300846		0.11169		0.528584		1068	5138	6574		0.357045	0.312741	0.533745		41.17		1	32.42	0		35.12	1		14.03	1
0.140528	0.243938		0.859409		0.0799964		0.538166		346	3986	2125		0.531198	0.296669	0.464477		59.47		0	46.81	0		51.61	1		11.04	1
0.0756275	0.319245		0.494766		0.119295		0.624397		945	1589	3707		0.141018	0.245653	0.677523		17.02		1	11.73	1		20.11	1		8.51	1
0.23259	0.197242		0.878437		0.0344476		0.696835		1325	1103	2404		0.160692	0.352496	0.637299		7.16		1	13.37	1		70.08	0		52.04	0
0.18318	0.271815		0.458978		0.395705		0.41184		2441	4598	3653		0.30157	0.192376	0.575744		15.41		1	22.77	0		3.38	1		50.03	0
0.125944	0.167017		0.702729		0.245354		0.412849		492	11734	4762		0.124771	0.1408	0.55673		6.54		1	15.74	0		78.95	0		32.42	0
0.177055	0.271252		0.751839		0.168682		0.718516		501	6624	3722		0.142821	0.762478	0.46153		61.73		0	12.39	1		7.16	1		8.57	1
0.18334	0.357208		0.183577		0.0200687		0.528377		1399	5109	2629		0.311281	0.3007	0.420515		9.92		1	34.03	0		76.75	1		14.45	0
0.130564	0.174228		0.80706		0.143751		0.749615		2125	5053	3356		0.374196	0.280702	0.442348		63.38		0	22.83	0		64.99	1		38.01	0
0.0999291	0.208				0.17391		0.555229		1660	3356	1787		0.312704	0.322193	0.807559		28.62		1	11.04	1		24.87	1		11.73	1
0.149759	0.228278				0.373085		0.490515		177	3243	6775		0.0752223	0.467313	0.504292		3.38		1	24.93	0		26.81	1		23.88	1
0.229813	0.305722				0.138549		0.616536		1298	10329	1031		0.127221	0.243244	0.796287		15.31		1	20.53	0		18.4	1		24.93	0
0.232054	0.175898				0.154443		0.600589		1897	1985			0.34717	0.290812	0.668036		6.44		1	49.54	0		41.17	1		32.62	0
0.197713	0.156351				0.393886		0.438227		1460	5009			0.406508	0.304862	0.433381		3.52		1	29.4	0		15.41	1		22.83	0
0.23216	0.158353				0.248534		0.468857		1749	5990			0.217521	0.341151	0.538651		19.12		1	10.55	1		8.38	1		29.99	0
0.18954	0.21556				0.0968529		0.37935		1655	5035			0.383765	0.415634	0.512569		28.52		1	30.55	0		14.16	1		10.45	0
0.0562453	0.315731				0.249951		0.752329		1750	2457			0.184514	0.433758	0.600056		55.1		0	30.91	1		43.24	1		52.1	0
0.134125	0.174342				0.319857		0.646941		1185	2689			0.342261	0.324476	0.64306		70.08		0	13.04	1		52.6	0		4.66	1
0.16438	0.284229				0.31712		0.716469		1541	4364			0.213789	0.30276	0.690926		76.75		1	31.93		0	15.31	1		35.02		0
0.152925	0.116737				0.223235		0.493827		1273	4908			0.627972	0.389043	0.446623		46.88		1	28.02		1	60.65	0		55.52		0
0.130382	0.216299				0.425132		0.583742		382	3151			0.290425	0.636095	0.397478		80.16		0	50.03		0	9.92	1		31.93		0
0.15345	0.229079				0.337929		0.465742		765	7222			0.108876	0.358246	0.729768		19.65		1	12.71		0	73.26	0		14.65		1
0.150472	0.157531				0.22146		0.51294		400	9640			0.116456	0.283543	0.811488		70.08		0	47.4		0	21.78	1		51.25		0
0.125343	0.149193				0.336518		0.48442			2158			0.193557	0.416199	0.716469		82.92		0	20.47		0	56.02	0		22.31		0
0.113733	0.200361						0.585972			4242			0.170003	0.277297	0.323099		69.16		0	44.22		0	46.88	1		0.36		0
0.00272125	0.237516						0.622459			1293			0.105095	0.369869	0.604514		0.46		1	25.69		0	81.51	0		11.07		1
0.153399	0.0940082						0.331955			1895			0.223965	0.263503	0.647683		9.23		1	29.7		0	6.54	1		30.55		0
0.121371	0.187384						0.397955			2938			0.139984	0.300655	0.563443		53.88	0		16.39		0	14.42		1	56.64		0
0.200079	0.176136						0.0942509			2812			0.360015	0.221058	0.619568		56.02	0		8.57		1	57.63		0	44.22		0
0.0809563	0.0741406						0.47182			2339			0.333245	0.48195	0.421747		43.24	1		32.19		1	84.24		0	15.74		0
0	0.22562						0.387355			2502			0.109869	0.358201	0.814713		59.96	0		7.1		0	80.16		0	2.27		1
0.18948	0.161696						0.455251			7876			0.371859	0.395046	0.613478		40.71	1		56.64		0	58.71		0	29.4		0
0.0483639	0.135658						0.454379			5622			0.221115	0.506022	0.708334		35.12	1		31.67		0	80.79		0	47.4		0
0.138225	0.169226						0.25823			2706			0.282569	0.360537	0.488564		61.54	0		52.04		0	68.47		0	34.1		0
0.177979	0.171626						0.68329			3212			0.344139	0.581145	0.358129		20.11	1		34.1		0	45.93		1	20.47		0
0.128311	0.236897						0.37228			4175			0.111228	0.576795	1		64.99	1		32.62		0	14.75		1	14.36		0
0.177194	0.170618						0.435737			3600			0.171354	0.586198	0.509637		81.51	0		4.66		1	19.65		1	12.39		1
0.135094							0.932869			8842			0.215973	0.63903	0.692388		66.56	0		11.07		1	67.55		0	28.02		1
0.204036							0.59976			6560			0.244267	0.227435	0.643353		8.38	1		27.92		0	73.17		0	52.04		0
0.199871							0.655308			6407			0.193889	0.407286			9.86	1		19.71		0	70.08		0	32.19		1
0.103559							0.375208			2941			0.143111	0.29026			18.4	1		29.99		0	63.38		0	34.99		0
0.212051							0.602475			11834			0.257777	0.502725			67.94	0		6.73		1	85.03		0	17.97		0
0.125561							0.416444			8916			0.237683	0.543227			73.26	0		35.02		0	17.02		1	13.37		1
0.278614							0.296444			946			0.479153	0.644533			59.24	0		55.52		0	6.54		1	29.7		0
0.273558							0.551113			4630			0.187436	0.431255			29.14	1		10.45		0	55.1		0	2.69		1
0.0374941							0.657253			6116			0.111866	0.487171			73.17	0		52.04		0	9.86		1	16.39		0
0.158103							0.433261			2363			0.186171	0.25768			78.29	1		24.93		0	65.22		0	19.71		0
0.304457							0.426692			10111			0.135113				12.29	1		57.06		0	57.53		0	7.39		0
0.162561							0.543435			5059			0.193313				54.57	0		0.36		0	54.57		0	12.71		1
0.0486841							0.486347			5401			0.317765				60.65	0		23.88		1	61.08		0	24.93		0
0.100697							0.336435			5241			0.0330882				68.14	0		22.31		0	75.07		0	7.1		0
0.202635							0.46745			2324			0.028406				84.24	0		48.72		0	66.63		1	15.9		1
0.180133							0.597748			4997			0.0940184				62.85	0		17.97		0	29.14		1	5.68		1
0.138118							0.48828			1920			0.228104				66.63	1		47.96		0	76.85		0	12.71		0
0.128451							0.377346			2267			0.225368				6.9	1		14.65		1	63.54		0	31.67		0
0.175147							0.602536			2392			0.217472				35.38	1		11.63		0	28.52		1	27.92		0
0.196443							0.535661			7703			0.303222				76.85	0					65.45		0
0.0380271							0.499735						0.235856				63.54	0					72.28		0
0.155983							0.58925						0.168689				85.03	0					6.9		1
0.148284							0.415524						0.146869				65.45	0					35.45		1
0.0684814							0.430277						0.423466				75.07	0					12.29		1
0.169835							0.483093						0.327924				54.41	0					40.71		1
0.100501							0.67945										62.85	0					60.55		0
0.197886							0.64658										45.93	1					66.56		0
0.196879							0.499659										72.28	0					82.92		0
0.177708							0.43514										68.47	0					55.66		1
0.244616							0.865073										65.22	0					9.23		1
0.174625							0.381938										1.22	1					1.22		1
0.231191							0.619411										20.01	1					3.52		1
0.322325							0.41292										60.55	0					59.96		0
0.157029							0.375776										26.81	1					69.16		0
0.250722							0.429252										52.6	0					61.01		0
0.215273							0.334753										55.66	1					53.88		0
0.157394							0.849719										61.01	0					35.38		1
0.212366							0.544141										57.63	0					54.41		0
0.114821							0.243996										58.71	0					20.01		1
0.129351							0.543757
0.154789							0.540124
0.0659419							0.329505
0.0444602							0.547417
0.167248							0.532044
0.166065							0.536964
0.173377							0.737377
0.225295							0.205483
0.228408							0.576112
0.145292							0.620773
0.108539							0.239593
0.133902							0.449989
0.17855							0.416923
0.157056							0.446262
0.197135							0.62759
0.179703							0.575184
0.119885							0.477153
0.192751							0.620901
0.0767186							0.433261
0.192796							0.45738
0.171301							0.231261
0.118127							0.373814
0.178549							0.457821
0.134223							0.371539
0.17625							0.493375
							0.153243
							0.400902
							0.56725
							0.611442
							0.403613
							0.677018
							0.57518
							0.495025
							0.718531
							0.257891
							0.55141
							0.580098
							0.429016
							0.507347
							0.382709
							0.462515
							0.528713
							0.382918
							0.536406
							0.41738
							0.450358
							0.339425
							0.370934
							0.321458
							0.454379
							0.454611
							0.61591
							0.372218
							0.312302
							0.383367
							0.40409
							0.478054
							0.478787
							0.298874
							0.753729
							0.381804
							0.678758
							0.440376
							0.374132
							0.339587
							0.322498
							0.527969
							0.434617
							0.572011
							0.404874

## Sheet: Fig. 1S
Panel A									Panel B				Panel C				Panel D				Panel E													Panel F				Panel G
Healthy	Dysplasia	hnSCC		Healthy	Psoriasis	AK	cSCC		Data from GEPIA				Time (days)	VAV2high	VAV2low		Data from cBioportal				Time (months)	ACTL6AHigh	ACTL6ALow	Time (months)	ACTL6AHigh	ACTL6ALow	Time (months)	VAV2high	VAV2low	Time (months)	EGFRhigh	EGFRlow		Normal	HPV+	HPV–		SARDH				BRD3					SARDH
4.90414	5.24937	5.31937		6.5972	6.69423	6.50618	6.40747		http://gepia.cancer-pku.cn				670	0							10.55	1		15.77	1		5.98	1		32.46	1			1183	6505	4438		Healthy	Psoriasis	AK	cSCC	Healthy	Psoriasis	AK	cSCC		Healthy	Dysplasia	oSCC
5.33175	5.98608	5.25719		5.98549	6.27672	5.89248	6.08262						352	1							31.67	0		35.45	1		19.19	1		28.32	1			2550	9685	11972		0.422162	0.582025	0.409543	0.230533	0.869724	0.723629	0.522764	0.362056		0.445699	0.300043	0.204828
5.49334	6.07297	5.7593		6.13519	6.86177	5.7061	6.27044						890	0							32.19	1		7.69	0		17.84	1		8.41	1			2202	3462	2273		0.407005	0.311918	0.539327	0.244448	0.970888	0.795786	0.289993	0.270988		0.21292	0.518527	0.28305
7.15235	5.06502	5.73509		6.13631	6.44085	6.70464	6.0397						608	1							32.46	1		3.55	1		44.45	0		4.73	1			2030	5964	1064		0.142325	0.590236	0.262827	0.199157	0.940083	0.761277	0.621795	0.357322		0.408746	0.200242	0.166526
5.20899	5.25727	5.98962		6.66311	6.49468	6.46502	6.24151						379	1							30.91	1		0.36	1		172.54	0		90.05	1			2353	2179	3058		0.259415	0.439907	0.357812	0.253963	1	0.696314	0.454427	0.22548		0.76776	0.623723	0.416838
5.20723	5.10319	4.98173		6.13755	6.3771	6.27831	5.90231						226	1							35.02	0		0.99	0		17.02	0		47.14	0			569	6772	1262		0.343676	0.577679	0.358411	0.25478	0.935496	0.811175	0.459695	0.133075		0.534441	0.174348	0.306247
4.83882	5.50284	5.0462		6.24477	6.71245	6.49031	6.95081						678	0							17.97	0		24.64	0		80.06	0		14.32	1			2616	5524	1372		0.264332	0.529897	0.2667	0.200085	0.942676	0.647272	0.540501	0.541872		0.52527	0.37405	0.264169
5.33681	4.96263	5.46803		6.92362	6.88193	5.95889	6.0599						263	1							16.39	0		12.88	0		11.6	1		1.84	1			2330	1818	3023		0.327868	0.657725	0.183615	0.287423	0.849469	0.791105	0.344708	0.437047		0.478876	0.205637	0.546579
4.95657	5.2838	6.10855		5.96124	6.54371	6.72779	6.34771						35	1							24.93	0		15.18	1		13.14	0		14.49	0			1679	6863	6536		0.476422	0.719443	0.1416	0.305426	0.976778	0.690567	0.367581	0.409418		0.39445	0.238275	0.324319
5.45164	5.47527	5.49258		6.21923	6.18892	5.95618	7.07856						239	1							52.04	0		73.55	0		27.46	0		13.93	1			2670	5246	11336		0.432192	0.627254	0.220957	0.331166	0.873593	0.762144	0.250691	0.493794		0.311103	0.136855	0.304359
4.53714	5.22097	6.58493		6.78273	6.71923		5.87709						163	1							20.47	0		10.55	1		14.75	1		25.69	0			2100	7791	2026		0.196616	0.445873	0.490566	0.346216	0.964808	0.669053	0	0.507953		0.665801	0.288445	0.310024
5.19477	6.11147	5.94713		6.30328	6.19146		6.02036						167	1							29.4	0		21.06	1		29.2	0		12.45	1			1932	4892	3372		0.306961	0.674188		0.263016	0.91996	0.685243		0.406654		0.393101	1	0.220203
5.14248	5.54694	5.91518		5.98611	6.49957		6.42122						163	1							12.39	1		3.45	0		15.08	1		48.55	0			2190	1490	9276		0.326202	0.350237		0.191397	0.913048	0.710509		0.411506		0.197006	0.258774	0.390404
5.65409	5.16147	5.51919		6.03681	6.35895		5.95899						1225	0							57.06	0		16.26	1		18.99	0		35.97	0			686	10475	3124		0.411282	0.726275		0.086556	0.95535	0.670883		0.391877		0.21319	0.511271	0.391483
5.04504	6.10104	5.84659		6.05829	6.19014		6.68347						46	1							49.54	0		16.62	1		6.87	1		31.11	0			1475	544	7044		0.362996	0.63734		0.3466	0.976432	0.656633		0.336515		0.587848	0.382177	0.289524
5.65932	5.31317	5.60007		6.21566	6.61925		6.26827						239	1							51.25	0		27.04	1		7.29	1		10.55	1			2781	10636	6293		0.32337	0.611955		0.553432	0.949146	0.750581		0.324625		0.264978	0.322903	0.20213
5.73484	5.5195	5.51886		6.54464	6.31495		6.17633						162	1							4.66	1		35.51	1		37.55	0		77.5	0			2519	9364	2322		0.29322	0.530941		0.366429	0.921211	0.792234		0.203912		0.377457	0.323634	0.18244
7.52625		6.85336		5.87504	6.67087		6.86085						1540	0							32.79	1		31.67	0		17.9	1		19.91	1			2664	8342	2986		0.342854	0.681083		0.298128	0.902566	0.647708		0.486066		0.297886	0.224897	0.29357
6.60701		6.05699		6.28946	6.50904		6.11904						405	1							34.99	0		28.09	0		39.13	0		11.43	1			1718	6975	2736		0.181501	0.244086		0.640697	0.912355	0.753384		0.505136		0.250952		0.326747
6.37989		5.60679		6.42192	6.4384		6.45788						338	1							11.04	1		32.19	1		26.48	1		5.62	1			3258	2146	2778		0.351553	0.61652		0.17712	0.992471	0.799133		0.559882		0.271991		0.309754
5.07021		5.45634		6.24501	6.55317		5.92777						195	1							10.45	0		32.46	1		62.32	0		12.88	0			2209	4218	6900		0.505705	0.325208		0.388438	0.930426	0.735813		0.379485		0.180552		0.369634
5.00966		5.20111		6.26032	6.16628		6.57627						96	1							34.03	0		69.65	1		14.13	1		58.41	0			1762	13658	1918		0.471873	0.496126		0.066203	0.841723	0.654134		0.142136		0.0963952		0.435989
5.01462		5.64325		6.33509	6.76755		5.42887						26	1							23.88	1		19.51	0		12.39	1		13.63	1			3137	3204	6169		0.316459	0.424127		0.228418	0.734841	0.667383		0.574208		0.17246		0.296267
5.11787		6.11679		6.11515	6.98147		7.3971						93	1							37.55	0		20.5	0		33.74	0		18.53	1			1422	9705	1563		0.32597	0.653031		0.270395	0.769208	0.631458		0.508319		0.143059		0.365858
5.10942		5.41481		6.27811	6.90529		5.92523						791	0							29.7	0		30.16	0		38.37	0		18.79	1			1864	5978	1129		0.363631	0.517493		0.261385	0.777815	0.61889		0.461246		0.274689		0.2933
6.89167		5.44208		6.50263	6.70517		5.95897						122	1							47.96	0		30.91	1		7.16	1		33.74	0			2508	21706	3831		0.370691	0.525174		0.369465	0.746482	0.796895		0.613543		0.278735		0.358036
5.56326		5.13204		6.33404	6.24955		9.40708						21	1							12.39	1		35.02	0		28.98	1		30.16	0			2695	9911	5306		0.402528	0.477735		0.281911	0.66086	0.566354		0.114429		0.178394		0.406048
5.26266		5.6734		6.06152	6.10969		6.42619						189	1							5.68	1		17.97	0		15.51	1		14.75	1			3117	2613	3774		0.524091	0.536152		0.494828	0.68972	0.67594		0.473671		0.312451		0.290603
5.00619		5.45658		6.10333	6.57711		6.27483						293	0							25.69	0		9.3	1		71.68	0		18.13	0			1284	10308	5673		0.370986	0.499584		0.175296	0.721776	0.536075		0.506908		0.295188		0.321622
5.16362		5.82176		6.19236	6.74359		6.16138						142	1							14.45	0		37.25	1		7.06	1		38.73	0			2370	2086	2351		0.321291	0.708902		0.293179	0.767786	0.642695		0.405058		0.39418		0.599716
5.58793		5.60763		6.37843	6.40028								753	0							19.71	0		3.68	1		8.31	1		9.59	0			3083	3505	6904		0.580814	0.73848		0	0.678	0.559131		0.328174		0.382582		0.316767
6.99836		5.56643		5.99658	6.57237								1042	0							2.27	1		13.7	0		17.41	1		22.17	1			2430	5088	8814		0.402769	0.603296			0.735475	0.715549				0.36451		0.333221
5.20816		5.31528		6.61896	6.33647								157	1							55.52	0		9.13	0		3.12	1		15.77	1			1968	7931	4699		0.495351	0.731986			0.776309	0.630186				0.162749		0.279544
5.34996		5.30267		6.1096	6.37223								556	1							24.93	0		35.91	1		60.45	0		32.79	1			1839	12008	3996		0.414554	0.840704			0.711746	0.696236				0.204288		0.29357
7.24052		5.33956		6.08047	6.3533								702	0							14.65	1		12.06	0		2.1	1		19.05	1			1902		5000		0.342233	0.52396			0.79186	0.585466				0.278195		0.331872
5.30509		7.41182		6.31909	6.78109								885	1							11.73	1		50.16	0		0.46	0		9.26	1			3979		5330		0.510644	0.59697			0.784276	0.618537				0.270643		0.295997
5.23481		6.48687		6.49582	6.5572								1470	0							6.73	1		20.43	0		14.45	0		49.54	0			3149		2411		0.345428	0.480494			0.772914	0.624299				0.43402		0.310293
5.33139		5.19144		6.20589	6.93024								884	1							13.04	1		9.07	1		75.49	0		11.24	1			3311		4000		0.534585	0.423937			0.770735	0.696538				0.305341		0.175697
7.24232		5.82424		6.31212	6.55328								865	0							2.69	1		15.05	0		7.39	0		53.91	1			786		6837		0.427819	0.509838			0.797953	0.579338				0.33149		0.500185
5.43974		4.89635		6.21068	6.67983								359	1							50.03		0	11.76	0		25.07	1		69.65	1			2313		2965		0.472985	0.386574			0.810696	0.746219				0.255238		0.590815
5.12044		5.96933		6.4505	6.39578								7	0							7.39		0	37.84	0		3.52	1		22.77	0			1670		4432		0.409026	0.339315			0.825031	0.7128				0.323025		0.335378
7.89814		6.34328		6.46622	6.54258								173	1							8.51		1	2.5	1		23.03	0		12.61	1			323		2656		0.34242	0.346617			0.795337	0.696714				0.239964		0.307866
6.97328		5.1049		6.31913	6.62264								2193	1							11.07		1	27.37	0		21.06	0		11.86	1			449		6536		0.269074	0.405263			0.787335	0.711558				0.295977		0.27334
5.24361		5.32985		6.44912	6.56234								10	1							15.74		0	7.1	0		14.36	0		47.31	0			1026		5142		0.419521	0.357296			0.787531	0.784411				0.468266		0.453521
7.12224		6.28873		6.39316	6.45687								413	1							22.83		0	34.49	0		8.31	0		2.92	1					2445		0.230266	0.323667			0.822358	0.699041				0.537392		0.461613
		6.22895		6.25395	6.33782								847	0							14.36		0	111.07	0		2.69	1		57.06	0					8414		0.481462	0.448953			0.833372	0.7109				0.179014		0.254189
		5.68822		6.26517	6.41697								259	1							34.1		0	57.88	1		24.38	0		12.88	0					4218		0.476257	0.386194			0.762737	0.794106						0.225597
		5.28904		6.36428	6.34443								308	0							38.01		0	46.29	0		21.45	0		29.43	0					4619		0.250826	0.421116			0.793596	0.700344						0.460804
		5.32303		6.0719	6.40437								128	1							15.9		1	16.39	0		4.01	0		13.14	0					1915		0.486567	0.297211			0.84358	0.696083						0.42493
		5.58527		6.42442	6.60339								470	1							11.63		0	48.16	0		25.3	0		70.4	0					1536		0.412171	0.430529			0.852558	0.595481						0.41414
		5.54725		5.94842	6.51779								31	1							14.03		1	22.01	0		12.71	1		8.31	1					2863		0.559635	0.386964			0.861928	0.722687						0.369634
		5.71758		6.23726	6.42818								890	0							12.71		1	16.06	1		30.65	0		17.15	1					3696		0.298275	0.342995			0.832539	0.745221						0.378805
		5.848		6.35035	6.53938								778		1						20.53		0	153.75	1		21.06	1		100.49	1					3475		0.322979	0.429718			0.826721	0.545077						0.372871
		6.44233		6.54256	6.61633								653		0						56.64		0	9	1		14.03	1		30.91	1					14266		0.416224	0.353215			0.817569	0.643436						0.349405
		5.44614		6.63565	6.32904								2818		0						16.89		0	26.84	0		56.54	0		6.01	1					3336		0.313005	0.601317			0.77626	0.67153						0.27334
		5.93923		6.5333	6.73283								658		0						7.1		0	34.72	0		14.82	1		16.62	1					6832		0.358096	0.413003			0.817945	0.673231						0.191341
		5.72649		6.36196	6.44902								1589		1						9.23		1	2.83	1		12.09	0		30.65	0					14865		0.352204	0.329155			0.811181	0.678099						0.32378
		5.35334		6.29525	6.33999								927		0						31.93		0	25.92	1		32.69	0		23.03	0					15381		0.51044	0.522295			0.823966	0.730798						0.234498
		5.04593		6.27332									507		0						22.77		0	11.83	0		51.08	0		26.25	0					16987		0.388473	0.40539			0.778123	0.694769						0.243939
		5.50008		6.10854									1658		0						0.36		0	55.81	0		51.22	0		26.48	1					4733		0.559904				0.798261							0.345628
		5.63532		6.42618									638		0						52.04		0	23.55	0		4.73	1		57.88	1					4762		0.284696				0.83521							0.270643
		5.67687		6.42395									847		0						52.1		0	12.91	0		18.92	0		34.33	0					4522		0.349524				0.857591							0.361273
		5.74582		6.4961									812		1						22.31		0	13.24	1		11.83	1		39.13	0					6930		0.507337				0.838502							0.359654
		6.06036		6.63164									1680		0						8.57		1	17.08	0		16.89	0		16.89	0					3239		0.52878				0.825606							0.319734
		5.58282		6.47808									35		1						29.2		0	24.93	0		6.08	1		41.98	0					3166		0.338135				0.836596							0.388516
		7.0824		6.38482									812		1						46.81		0	32.75	0		9	1		24.77	0					2607		0.541436				0.970899							0.377996
		5.57069		6.73681									516		1						32.42		0	26.18	0		37.68	0		25.07	1					4521		0.535289				0.850009							0.191611
		5.99315		6.28477									1589		1						44.22		0	57.42	1		15.05	0		6.27	1					3979		0.55868				0.943014							0.288445
		6.26731		6.24672									653		0						48.72		0	11.89	0		5.12	0		46.29	0					3043		0.421739				0.876241							0.267406
		6.02573		6.33633									26		1						27.92		0	49.67	0		22.83	1		46.81	0					3789		0.542116				0.849133							0.199973
		5.34792		6.68404									1658		0						47.4		0	52.04	0		41.98	0		38.86	0					5359		0.532607				0.886679							0.477797
		5.8813		6.17322									1787		0						13.37		1	50.03	0		2.27	1		65.54	0					6795		0.351208				0.871781							0.181091
		5.42855		6.32293									21		1						29.99		0	16.2	1		4.27	1		48.72	0					2007		0.30139				0.860461							0.236117
		5.95152		6.18389									162		1						32.62		0	21.06	0		26.41	1		19.91	0					2220		0.374263				0.889998							0.154927
		5.51505		6.51896									163		1						30.55		0	76.18	1		23.42	0		18	1					1491		0.579495				0.888217							0.706801
		5.84199		6.07608									1225		0						28.02		1	22.83	1		33.57	0		35.91	1					1611		0.746479				0.820874							0.266597
		6.27088		5.97235									556		1						12.71		0	10.84	1		43	0		33.67	0					1257		0.246801				0.894012							0.214268
		5.85325		6.3532									10		1									52.27	1		7.62	0		15.05	0					2970		0.542619				0.793755							0.345898
		5.53755		5.84831									658		0									21.19	0		15.77	1		13.83	0							0.415737				0.814648							0.266327
		5.10797		6.21504									702		0									31.21	0		58.38	0		28.45	0							0.158805				0.847021							0.13173
		5.27311		6.53285									128		0									14.88	1		8.41	1		37.55	0							0.465454				0.886271							0.113658
		4.38028		6.58568									623		0									3.09	1		58.41	0		62.32	0							0.414115				0.868736							0.200512
		5.16305		6.02186									128		0									37.68	0		18.96	1		55.81	0							0.337989				0.916585							0.301122
		5.85071		6.4523									1479		0									20.24	0		2.96	1		9.23	1							0.472904				0.919082							0.297886
		5.52794		6.2049									26		1									49.97	0		23.13	0		37.16	0							0.294976				0.827645							0.129842
		6.18334		6.22911									128		1									20.5	1		57.88	1		64.75	0							0.406378				0.747903							0.134967
		5.3763		6.26954									1032		0									16.95	0		91.46	0		2.1	1							0.304403				0.79604							0.234229
		5.41423		6.05795									263		1									7.39	0		22.57	0		7.16	1							0.553698				0.678182							0.270912
		5.59367		6.83616									379		1									36.79	0		77.5	0		77.1	0							0.486952				0.820652							0.310293
		5.47372		6.07578									1780		1									20.43	0		7.13	1		26.15	0							0.60984				0.691195							0.178394
		5.46608		7.07001									890		0									44.61	0		43.2	0		20.53	1							0.339094				0.833822							0.156815
		5.53777		6.00974									778		1									9.59	0		38.01	0		15.51	1							1				0.73094							0.467817
		5.26358		6.50535									1514		0									48.36	0		140.67	0		11.63	0							0.453388				0.772132							0.270643
		5.45478		6.5779									678		0									20.47	0		34.99	0		46.98	1							0.532378				0.94448							0.284129
		5.49008		6.05009									315		1									29.89	0		30.45	1		5.26	1							0.255524				0.781479							0.20267
		6.09106		6.07425									259		1									34.07	1		7.95	0		172.54	0							0.635178				0.827511							0.17246
		5.44389		6.01431									2389		0									7.06	1		6.37	1		80.06	0							0.515452				0.761061							0.319464
		6.79179		6.22597									1060		1									22.4	0		10.74	1		65.77	1							0.456201				0.845628							0.187295
		5.08025		6.04423									1948		0									29.4	0		13.93	1		17.08	0							0.401203				0.790922							0.175966
		5.60966		6.32418									312		0									23.03	0		34.72	0		20.53	0							0.593903				0.711328							0.26309
		5.57767		6.07282									884		1									10.41	1		50.16	0		6.5	1							0.561546				0.749249							0.130112
		5.58875		6.41055									50		0									29.93	0		22.34	1		12.39	1							0.498828				0.738611							0.28359
		5.37969		6.08601									217		0									2.04	1		28.32	1		2.53	0							0.445851				0.766458							0.119862
		5.14274		6.11445																				4.27	1		41.85	0		12.65	1							0.35552				0.805577							0.199433
		5.21602		6.28784																				19.74	1		64.78	1		18.96	1							0.358321				0.892709							0.033008
		5.48309		6.3219																				13.93	1		15.9	1		71.25	0							0.291997				0.842014							0.299774
		4.79113		6.21584																				21.16	0		9.23	1		41.85	0							0.397401				0.797451							0.377996
		5.23892		6.24499																				7.13	1		8.51	1		34.03	0							0.392264				0.849911							0.238005
		5.79193		6.22751																				48.16	1		12.45	1		9.07	1							0.376271				0.803732							0.258774
		6.35536		6.26306																				19.25	0		18.96	1		11.83	1							0.386747				0.836931							0.180012
		5.41867		6.30642																				17.28	1		9.59	0		24.28	1							0.397282				0.800215							0.185137
		5.45087		6.15237																				0.46	0		9.26	1		18.82	0							0.379272				0.820622							0.118783
		5.77387		6.25901																				12.39	1		1.84	1		26.84	0							0.322049				0.820226							0.165716
		5.55761		6.18866																				14.13	1		23.32	0		6.73	1							0.332364				0.810493							0.147105
		5.94603		6.73925																				9.07	1		13.34	1		29.2	0							0.254538				0.832528							0.138743
		5.28522		6.20447																				35.81	1		6.9	0		107.42	0							0.340018				0.912092							0.184058
		5.96082		6.15496																				42.35	1		23.46	0		17.81	0							0.419432				0.760583							0.431673
		6.03096		6.18339																				54.63	0		68.43	1		15.08	1							0.477594				0.828218							0.208874
		6.77183		6.57571																				70.4	0		23.82	0		13.04	1							0.32576				0.812472							0.857851
		7.35007		6.25779																				11.86	1		89.59	0		9.3	1							0.503673				0.790034							0.106645
		5.70642		6.02053																				45.93	1		18	1		27.46	0							0.344772				0.87306							0.234741
		5.71663		6.47216																				29.34	0		21.19	0		47.96	0							0.37546				0.838045							0.0952451
		5.42392																						20.53	1		46.98	1		111.07	0							0.389452				0.809816							0.309009
		6.15968																						40.9	0		46.29	0		12.65	1																		0.332676
		6.60792																						60.45	0		32.79	1		23.82	0																		0.321469
		5.48008																						105.81	0		14.55	0		14.03	1																		0.339774
		5.77972																						57.06	0		26.25	0		16.13	0																		0.35147
		5.68248																						49.54	0		40.9	0		9	1																		0.339572
		5.72699																						25.3	0		29.76	0		16.95	0																		0.315638
		7.02288																						77.5	0		26.18	0		25.39	1																		0.384331
		5.39133																						13.63	1		9.33	1		11.04	1																		0.306073
		6.25858																						11.53	1		12.45	0		8.51	1																		0.344066
		6.39557																						24.93	0		11.56	1		52.04	0																		0.375925
		5.76063																						90.05	1		13.53	0		40.9	0																		0.333362
		6.53714																						40.01	0		24.93	0		2.14	1																		0.335518
		5.96151																						23.46	0		55.39	0		76.45	0																		0.244174
		5.74717																						74.41	0		23.55	0		71.16	1																		0.353645
		5.94575																						54.7	0		32.62	1		84.17	0																		0.529245
		5.80213																						17.15	1		24.93	0		18.66	0																		0.623054
		5.46107																						56.9	1		53.48	0		84.43	1																		0.549402
		4.45078																						25.72	0		32.46	1		50.03	0																		0.438526
		7.12274																						4.24	1		3.68	1		25.3	0																		0.731258
		5.22364																						37.39	0		12.61	1		10.74	1																		0.359872
		5.71596																						26.48	1		54.89	1		12.91	1																		0.349309
		6.37453																						39.09	0		28.45	0		4.24	1																		0.395501
		6.2473																						47.93	1		48.55	0		30.06	1																		0.383885
		5.80543																						18.36	0		77.1	0		16.2	1																		0.273105
		5.9811																						76.45	0		13.83	1		32.42	0																		0.56336
		5.69559																						71.16	1		5.68	1		37.84	0																		0.110278
		5.19944																						24.38	0		159.53	1		30.45	1																		0.0542542
		5.95833																						13.34	1		51.25	0		17.41	1																		0.119382
		5.22295																						12.19	1		35.51	1		17.94	1																		0
		5.53494																						11.56	1		11.86	1		27.99	0																		0.20555
		6.34826																						13.14	0		11.2	1		46.98	0																		0.138369
		5.63533																						51.25	0		52.1	0		4.96	1																		0.0267603
		5.95405																						49.47	0		17.12	1		3.68	1																		0.152759
		4.85626																						5.62	1		26.15	0		20.47	0																		0.339865
		6.43412																						16.72	0		21.88	1		32.69	0																		0.185865
		5.2303																						64.75	0		6.27	1		8.57	1																		0.138356
		5.36909																						46.91	0		49.47	0		26.18	0																		0.334375
		6.51304																						14.98	1		32.42	0		4.8	0																		0.28277
		5.81572																						11.24	1		84.43	1		25.39	0																		0.211404
		6.08845																						4.66	1		14.32	1		35.81	1																		0.204336
		4.802																						36.96	0		27.99	0		12.88	0																		0.341116
		5.51194																						25.39	1		46.81	0		23.72	0																		0.2002
		5.04285																						15.74	1		21.62	0		17.94	1																		0.269359
		7.55717																						13.83	0		26.84	0		32.36	1																		0.280057
																								4.96	1		21.91	0		16.72	0																		0.0480751
																								24.93	0		70.99	0		7.13	1
																								32.79	1		19.05	1		24.93	0
																								31.34	0		74.41	0		14.45	0
																								11.83	1		84.17	0		210.81	1
																								4.14	1		11.73	1		130.78	0
																								20.86	0		11.33	0		3.52	1
																								18.96	1		69.65	1		29.34	0
																								18	1		65.54	0		5.45	1
																								7.16	1		54.7	0		76.18	1
																								41.98	0		17.12	1		21.88	1
																								129.11	0		31.11	0		4.01	0
																								15.08	1		35.32	0		139.32	0
																								17.12	1		13.37	1		21.78	1
																								45.8	1		20.53	1		18.4	1
																								34.99	0		22.77	0		0.36	1
																								15.14	0		15.24	1		43.2	0
																								4.4	0		15.74	0		38.01	0
																								27.46	1		4.8	0		70.99	0
																								32.69	0		4.73	1		73.55	0
																								31.11	0		27.46	1		11.73	1
																								88.8	1		64.75	0		18.99	0
																								71.25	0		33.54	0		46.29	0
																								18.13	0		17.08	0		46.91	0
																								108.87	1		3.02	0		23.88	1
																								66.23	0		11.43	1		9.17	1
																								15.31	0		105.81	0		24.93	0
																								17.94	1		12.39	1		39.09	0
																								24.28	1		210.81	1		15.93	0
																								17.84	1		9.17	1		13.34	1
																								139.32	0		19.25	0		45.8	1
																								11.04	1		19.02	0		5.95	0
																								13.34	1		34.03	0		3.45	0
																								9.69	1		62.39	0		74.41	0
																								27.46	0		17.15	1		51.22	0
																								4.73	1		16.2	1		6.14	0
																								46.98	1		22.83	0		32.62	0
																								10.41	1		129.11	0		34.07	1
																								8.31	1		169.25	1		22.83	0
																								13.04	1		11.83	0		2.04	1
																								11.79	1		3.65	0		48.16	0
																								33.84	0		17.94	1		49.67	0
																								17.71	0		11.79	1		36.96	0
																								23.88	1		22.17	1		49.97	0
																								12.45	1		107.42	0		54.89	1
																								17.84	0		4.24	1		3.65	0
																								38.37	0		21.78	1		26.41	1
																								41.56	0		11.04	1		29.99	0
																								35.97	0		13.7	0		9.69	1
																								37.55	0		15.74	1		27.04	1
																								100.49	1		17.71	0		10.45	0
																								68.43	1		9.59	1		11.56	1
																								19.19	1		17.94	1		10.41	1
																								71.68	0		0.46	1		24.38	0
																								32.36	1		24.93	0		3.12	1
																								21.06	0		13.83	0		43	0
																								14.65	1		20.53	0		19.19	1
																								6.37	1		18.36	0		10.22	0
																								12.98	1		36.7	0		0.76	1
																								44.94	0		25.39	1		0.07	1
																								53.48	0		30.03	0		21.62	0
																								49.41	1		49.54	0		4.24	1
																								26.41	1		47.31	0		52.1	0
																								19.02	0		32.36	1		2.5	1
																								47.96	0		38.73	0		21.91	0
																								17.9	1		2.92	1		4.66	1
																								8.41	1		18.4	1		6.47	1
																								18.82	0		19.91	1		17.84	1
																								10.22	0		7.13	1		12.19	1
																								12.39	1		100.49	1		18.96	1
																								65.77	1		1.84	0		89.26	1
																								12.02	1		17.28	1		35.02	0
																								19.05	1		31.34	0		3.02	0
																								21.78	1		29.4	0		55.52	0
																								28.98	1		46.42	0		17.71	0
																								18.4	1		12.65	1		13.24	1
																								5.68	1		88.8	1		11.76	0
																								48	0		17.84	0		31.34	0
																								3.65	0		52.33	0		31.93	0
																								20.73	1		67.81	1		14.13	1
																								95.27	1		18.53	1		45.96	0
																								5.95	0		20.43	0		19.02	0
																								5.45	1		56.44	1		36.7	0
																								44.45	0		29.34	0		156.37	1
																								5.26	1		10.55	1		14.65	1
																								11.6	1		49.97	0		14.88	1
																								3.12	1		6.14	0		51.25	0
																								0.46	1		37.25	1		9.07	1
																								46.29	0		25.39	0		22.31	0
																								9.66	1		0.76	1		0.36	0
																								12.35	0		76.18	1		39.49	1
																								25.69		0	20.43		0	6.08		1
																								14.45		0	56.57		0	11.6		1
																								1.84		1	35.38		0	29.93		0
																								4.8		0	19.91		0	3.09		1
																								54.63		0	12.48		1	42.35		1
																								16.13		0	30.55		0	35.51		1
																								13.53		0	2.5		1	1.05		1
																								23.23		0	30.91		1	10.55		0
																								32.62		1	10.41		1	18.36		0
																								40.21		0	13.04		1	27.56		1
																								38.73		0	76.45		0	11.53		1
																								18.96		1	24.28		1	33.54		0
																								39.13		0	21.16		0	153.75		1
																								18.92		0	35.81		1	11.07		1
																								84.17		0	20.34		0	41.82		0
																								32.85		0	2.53		0	30.55		0
																								33.74		0	13.24		1	21.06		1
																								18.66		0	30.06		1	17.28		1
																								16		1	44.94		0	56.64		0
																								19.71		0	0.07		1	4.4		0
																								29.43		0	55.81		0	0.99		0
																								58.41		0	22.5		0	12.02		1
																								12.65		1	16.95		0	13.24		0
																								2.27		1	42.31		0	44.22		0
																								15.51		1	31.93		0	41.16		0
																								65.54		0	10.41		1	23.55		0
																								12.42		0	29.93		0	12.48		1
																								55.39		0	34.33		0	70.07		0
																								21.91		0	38.86		0	12.09		0
																								89.59		0	46.98		0	19.74		1
																								0.07		1	54.53		0	19.78		1
																								14.82		1	28.02		1	24.93		0
																								34.33		0	44.61		0	0.46		1
																								9.17		1	12.98		1	52.33		0
																								84.43		1	36.96		0	129.11		0
																								36.7		0	50.03		0	105.81		0
																								21.88		1	153.75		1	56.44		1
																								210.81		1	16		1	48.36		0
																								30.06		1	37.22		1	46.42		0
																								6.14		0	9.69		1	68.43		1
																								33.54		0	35.97		0	15.74		0
																								21.48		1	13.93		0	6.37		1
																								55.52		0	12.71		0	10.97		1
																								6.01		1	20.99		0	14.98		1
																								2.92		1	70.07		0	11.89		0
																								172.54		0	2.83		1	48		0
																								58.38		0	18.66		0	13.37		0
																								24.93		0	11.24		1	91.46		0
																								51.22		0	36.79		0	21.22		0
																								7.95		0	47.4		0	12.68		0
																								41.85		0	24.77		0	64.78		1
																								29.7		0	90.05		1	7.69		0
																								48.55		0	15.47		0	35.38		0
																								23.13		0	29.43		0	2.27		1
																								60.38		1	94.81		0	7.06		1
																								14.49		0	3.45		0	37.25		1
																								6.27		1	6.01		1	37.68		0
																								2.1		1	19.78		1	43.07		0
																								7.06		1	4.24		1	14.55		0
																								15.47		0	20.24		0	27.37		0
																								11.73		1	7.98		1	7.98		1
																								20.34		0	20.47		0	12.45		0
																								4.01		0	15.14		0	44.61		0
																								17.12		1	65.77		1	21.48		1
																								20.47		0	33.67		0	4.14		1
																								14.75		1	11.76		0	29.4		0
																								12.91		1	71.25		0	50.16		0
																								10.74		1	38.5		0	60.38		1
																								6.73		1	40.21		0	12.98		1
																								1.84		0	16.26		1	15.74		1
																								6.08		1	44.22		0	47.4		0
																								12.88		0	9.3		1	33.57		0
																								7.29		1	3.61		0	20.43		0
																								15.74		0	71.16		1	11.33		0
																								22.83		0	25.69		0	9.66		1
																								107.42		0	31.21		0	89.59		0
																								5.12		0	20.47		0	2.96		1
																								10.45		0	18.79		1	23.46		0
																								34.03		0	20.86		0	44.45		0
																								19.91		0	12.02		1	56.54		0
																								51.08		0	6.47		1	12.35		0
																								21.62		0	2.14		1	54.53		0
																								11.2		1	27.37		0	34.1		0
																								70.99		0	12.61		0	13.7		0
																								47.14		0	12.35		0	75.49		0
																								12.61		1	19.74		1	94.81		0
																								2.69		1	7.06		1	13.24		1
																								37.16		0	20.5		1	17.12		1
																								30.45		1	21.19		0	20.5		1
																								14.55		0	70.4		0	20.47		0
																								13.24		0	12.06		0	20.24		0
																								38.86		0	3.55		1	57.42		1
																								14.36		0	46.29		0	16.26		1
																								15.93		0	29.7		0	27.46		1
																								2.14		1	0.07		1	14.36		0
																								34.1		0	16.39		0	34.72		0
																								46.98		0	21.48		1	37.22		1
																								91.46		0	39.09		0	32.75		0
																								35.38		0	27.17		0	12.39		1
																								8.51		1	15.93		0	25.92		1
																								19.81		0	8.57		1	0.46		0
																								12.45		0	12.68		0	7.95		0
																								23.32		0	60.38		1	14.82		1
																								7.62		0	108.87		1	5.12		0
																								54.89		1	18.82		0	23.13		0
																								22.17		1	34.07		1	28.02		1
																								27.56		1	32.19		1	38.37		0
																								12.68		0	7.1		0	25.72		0
																								11.07		1	95.27		1	40.01		0
																								12.09		0	5.95		0	37.39		0
																								23.72		0	130.78		0	95.27		1
																								7.13		1	23.03		0	49.41		1
																								41.82		0	43.07		0	52.04		0
																								52.33		0	48.16		0	22.4		0
																								3.02		0	56.64		0	38.5		0
																								6.47		1	111.07		0	23.23		0
																								38.01		0	20.93		0	9.13		0
																								21.19		0	23.72		0	22.83		1
																								24.77		0	15.41		0	71.68		0
																								14.32		1	12.42		0	2.83		1
																								15.9		1	37.39		0	49.47		0
																								17.02		0	16.72		0	4.73		1
																								75.49		0	48		0	41.56		0
																								64.78		1	19.81		0	7.1		0
																								20.93		0	39.49		1	17.9		1
																								11.63		0	16.62		1	28.09		0
																								29.47		0	31.67		0	20.24		0
																								20.24		0	12.88		0	66.23		0
																								33.67		0	52.04		0	1.84		0
																								18.53		1	9.13		0	32.19		1
																								28.45		0	12.91		1	35.45		1
																								43.2		0	156.37		1	20.99		0
																								46.42		0	34.1		0	52.27		1
																								94.81		0	16.13		0	108.87		1
																								14.03		1	11.53		0	60.45		0
																								12.71		1	48.16		1	54.63		0
																								20.53		0	35.45		1	7.06		1
																								43		0	18.13		0	53.48		0
																								67.81		1	9.66		1	12.06		0
																								28.32		1	41.16		0	27.17		0
																								8.8		1	32.62		0	11.83		0
																								25.07		1	4.66		1	34.99		0
																								9.59		1	11.07		1	47.93		1
																								56.54		0	10.22		0	54.63		0
																								56.64		0	13.63		1	3.55		1
																								18.99		0	37.16		0	10.41		1
																								0.07		1	20.73		1	17.97		0
																								6.87		1	6.37		1	21.06		0
																								140.67		0	27.92		0	2.83		1
																								19.91		1	30.16		0	54.7		0
																								16.89		0	19.71		0	20.43		0
																								7.1		0	12.88		0	29.47		0
																								80.06		0	48.36		0	56.57		0
																								9.26		1	86.76		0	11.79		1
																								62.32		0	28.75		0	33.84		0
																								9.23		1	66.23		0	8.8		1
																								7.98		1	29.99		0	15.31		0
																								43.07		0	18.04		0	34.49		0
																								18.79		1	11.53		1	44.94		0
																								56.57		0	45.96		0	16		1
																								31.93		0	6.73		1	15.18		1
																								17.81		0	54.63		0	13.37		1
																								11.33		0	49.67		0	9.59		1
																								26.25		0	8.8		1	48.16		1
																								41.16		0	52.27		1	18.92		0
																								22.77		0	13.34		1	140.67		0
																								12.98		1	9.07		1	20.5		0
																								26.15		0	35.02		0	29.7		0
																								54.53		0	55.52		0	27.96		0
																								13.83		1	10.45		0	17.84		0
																								47.31		0	32.85		0	56.9		1
																								2.96		1	52.04		0	2.69		1
																								12.65		1	24.93		0	21.45		0
																								0.36		0	180.03		0	40.21		0
																								23.42		0	57.06		0	21.16		0
																								12.88		0	13.24		0	67.81		1
																								52.04		0	0.36		0	16.39		0
																								52.1		0	47.93		1	22.01		0
																								4.24		1	40.01		0	18.04		0
																								180.03		0	15.31		0	21.19		0
																								2.53		0	73.55		0	15.47		0
																								42.31		0	20.24		0	180.03		0
																								22.31		0	45.8		1	31.21		0
																								8.57		1	22.4		0	0.07		1
																								17.94		1	12.78		0	19.71		0
																								6.37		1	28.09		0	19.51		0
																								17.41		1	3.09		1	42.31		0
																								0.76		1	14.88		1	23.03		0
																								39.49		1	6.5		1	11.53		0
																								29.2		0	19.51		0	22.5		0
																								27.17		0	10.55		0	15.14		0
																								21.22		0	56.9		1	23.32		0
																								30.03		0	49.41		1	7.39		0
																								15.24		1	13.24		1	58.38		0
																								86.76		0	10.84		1	24.64		0
																								3.52		1	1.05		1	20.86		0
																								46.81		0	54.63		0	12.61		0
																								70.07		0	12.65		1	12.71		1
																								11.43		1	29.47		0	6.37		1
																								4.73		1	46.91		0	45.93		1
																								18.04		0	23.88		1	88.8		1
																								33.57		0	22.31		0	51.08		0
																								45.96		0	2.04		1	159.53		1
																								8.31		0	16.06		1	32.62		1
																								32.42		0	23.23		0	36.79		0
																								25.39		0	48.72		0	21.19		0
																								159.53		1	5.62		1	24.93		0
																								44.22		0	27.04		1	86.76		0
																								6.5		1	139.32		0	15.24		1
																								5.98		1	57.42		1	6.87		1
																								21.45		0	13.37		0	17.02		0
																								48.72		0	5.45		1	8.31		0
																								27.92		0	9.07		1	28.98		1
																								47.4		0	7.69		0	10.74		1
																								13.37		1	33.84		0	12.98		1
																								130.78		0	4.96		1	11.2		1
																								19.78		1	14.49		0	15.41		0
																								15.41		0	41.82		0	7.1		0
																								3.61		0	4.14		1	9.33		1
																								13.24		1	24.64		0	10.84		1
																								12.61		0	47.14		0	23.42		0
																								29.99		0	37.84		0	15.9		1
																								35.32		0	89.26		1	5.68		1
																								156.37		1	25.92		1	55.39		0
																								20.99		0	17.81		0	13.93		0
																								56.44		1	21.22		0	12.91		0
																								37.22		1	12.98		1	20.73		1
																								12.48		1	11.89		0	7.29		1
																								53.91		1	22.01		0	35.32		0
																								32.62		0	45.93		1	19.25		0
																								23.82		0	17.97		0	17.12		1
																								30.55		0	0.99		0	5.98		1
																								28.02		1	4.4		0	62.39		0
																								62.39		0	27.56		1	12.71		0
																								66.23		0	47.96		0	32.85		0
																								38.5		0	21.06		0	7.13		1
																								77.1		0	10.74		1	20.34		0
																								1.05		1	12.91		0	66.23		0
																								23.03		0	0.36		1	29.89		0
																								89.26		1	42.35		1	28.75		0
																								30.65		0	35.91		1	3.61		0
																								10.74		1	5.26		1	169.25		1
																								13.93		0	14.65		1	30.03		0
																								10.97		1	14.98		1	22.57		0
																								12.71		0	32.75		0	29.76		0
																								22.5		0	15.18		1	13.83		1
																								29.76		0	27.96		0	21.06		0
																								22.57		0	41.56		0	7.62		0
																								10.55		0	20.5		0	16.06		1
																								12.78		0	53.91		1	20.93		0
																								27.99		0	10.97		1	22.34		1
																								11.53		0	12.19		1	12.78		0
																								28.75		0	66.23		0	31.67		0
																								13.37		0	11.63		0	6.9		0
																								9.33		1	12.88		0	19.25		0
																								27.96		0	7.1		0	27.92		0
																								6.9		0	29.89		0	19.81		0
																								169.25		1	25.72		0	13.34		1
																								22.34		1	34.49		0	13.53		0
[truncated: 15 more columns]

## Sheet: Fig. 2
Panel B			Panel C			Panel F
Healthy	Tumor		Healthy	Tumor		Time (days)	VAV2		IVL		LOR
1	13.3851		1.17568	1.76483		0	0.869376	1	0.0887953	0	0.0472993	0.0170392
0.899202	13.1218		1.30616	3.13159		1	0.278186	0.235994	0.821729	0.748805	0	0.121927
0.263959	6.26374		6.07725	4.83289		2	0.48766	0.42031	1	0.839288	0.0878401	0.078586
0.589652	10.0951		2.91485	3.93801		3	0.501371	0.300934	0.969262	0.911906	0.051759	0.0772266
3.65926	14.8467		0.0457057	1.28885		4	0.275629	0.286573	0.938449	0.91989	0.0660422	0.0282089
11.2573	9.23393		0.36985	0.529168		5	0.350508	0.283743	0.988828	0.934936	0.28564	0.61964
0.0871371	0.559657		0.596516	7.23956		6	0.390612	0	0.954478	0.946219	0.851499	0.992183
0.407402	2.53726		5.97622	2.32836		7	0.290836	0.0235628	0.995952	0.942463	0.783672	1
8.21984	12.1827		0.0640969	1.77821
16.8143	14.953		0.10485	2.51701
4.01702	17.1828		1.12176	0.883802
0.0912663	3.90804		0.616897	1.67092
4.86772	1.99861		0.741571	2.9961
3.20145	3.20611		0.7056	6.64202
5.03243	8.71391		7.41079	1.69593
0.0948678	1.92818		1	4.48199
0.24123	3.29127		0.0484129	1.90178
0.0610261	6.74834		0.149222	1.70117
10.0136	2.44659		0.446045	3.2251
4.51357	1.10553		2.86056	0.903302
1.37257	1.52782		2.73505	7.72169
0.258974	13.4878		1.23528	5.96765
0.355315	1.1252		2.28208	0.835588
0.304148	19.5893		1.95039	5.04792
4.52519	9.74606		1.17228	3.82227
0.107801	7.2775		0.0560573	2.46241
1.04551	6.80246		0.198251	3.2991
	19.5707			9.64063
	18.96			1.14387
	6.63941			1.22536
	5.26701			1.99567
	12.8018			1.80598
	14.2553			3.02865
	0.159078			1.29857
	5.03898			3.60252
	12.8231			2.48939
	11.7731			4.79329
	6.54678			1.15371
	1.58683			2.07758
	7.76614			3.59596
	10.0489			4.04481
	8.77483			1.28314
	2.82028			1.26804
	8.17037			1.74729
	6.34264			1.6045
	13.9511			2.65946
	2.44742			2.43384
	9.69362			2.82932
	7.06633			1.13691
	10.0905			3.09428
	3.61486			2.49972
	7.93018			1.74824
	19.1812			3.34735
	4.46185			6.92729
	9.15941			2.98101
	2.41964			1.67316

## Sheet: Fig. 3
Panel B													Panel F								Panel G
Back skin (in um)			Ear Skin (prior scale bar norm)			Palate(prior scale bar norm)			Tongue (prior scale bar norm)					Small		Medium		Large			WT			Vav2Onc
WT	Vav2Onc		WT	Vav2Onc		WT	Vav2Onc		WT	Vav2Onc				Mean	SEM	Mean	SEM	Mean	SEM		Hiperplasia epitelial	2		Hiperplasia epitelial	2
9.61	8.97		55	126		18.86	55.31		56.21	83.02			WT	0.363636	0.203279	0.0909091	0.0909091	0	0		Papiloma	5		Papiloma	6
9.18	14.8		62	246		30.78	47.25		45.27	75.09			Vav2Onc	2.05882	0.358413	0.529412	0.124784	0.176471	0.095305		Carcinoma escamoso infiltrante	1		Carcinoma escamoso infiltrante	1
5.91	10.67		66	180		16.97	35.43		53.33	71.68											Adenoma sebáceo	5		Hiperplasia de sebáceas	12
7.23	11.46		39	129		30.7	62.03		45.27	78.22											cSCC	2		Adenoma sebáceo	24
7.31	10.9		72	66		34.15	73.44		54	79.58														cSCC	27
7.05	12.09		62	74		21.33	63.74		49.62	80.5
6.9	8.97		59	78		24.51	33.36		41.33	85.34
9.06	11.41		44	97		30.78	69.29		46.69	74.06
8.33	12.98		53	107		24	97.37		46.97	85.77
6.93	11.46		70	71		29.45	51.93		76.29	85.36
8.33	12.82		67	79		27.19	54.67		57.35	78.71
7.11	8.97		58	82		28.35	54.41		60.01	81.61
8.97	9.97					30.67	98.75		58.24	78.67
5.44	9.97					37.55	51.88		55.25	88.81
8.72	11.06					32.06	45.88		52	62.25
4.1	11.21					21.99	39.37		56.02	78.3
7.43	11.7					37.33	44.4		56.14	73.44
7.05	12.77					39.64	45.33		37.71	67.46
8.62	10.43					49.33	48.3		44.32	60.72
5.01	9.78					26.2	44.72		39.21	64.36
7.69	15.13					32.93	44.98		44	65.13
6.93	11.46					37.33	58.86		46.84	57.77
8.72	10.13					41.07	80.01		53.13	59.63
7.05	12.24					52.53	54.41		54.73	65.86
10.41	11.41					33.44	50.31		67.95	44
10.91	12.64					33.41	35.88		78.3
3.85	10.25					26.25	38.18		71.68
7.25	13.21					45.41
7.5	8.97					35.23
8.97	12.62					39.58
6.93	11.61					35.23
3.85	10.9					31.1
7.05	10.25					28.72
8.72	10.25					40.64
9.61	14.74					39.58
6.41	12.31					39.58
8.33	13.52					33.76
7.5	14.74
5.91	14.63
7.5	13.6
6.6	11.92
10.51	13.21
6.69	11.46
7.47	10.25
5.48	10.01
8.43
7.05
5.48
7.69
8.72
9.61
9.46

## Sheet: Fig. 4
Panel B								Panel D												Panel E																				Panel G
WT				Vav2Onc					Mock				Vav2Onc				Vav2Onc(E200A)				Rac1						RhoA						Cdc42								Mock				Vav2Onc				Rac1F28L
Total thickness	S.corneum	True thickness		Total thickness	S.corneum	True thickness		Total thickness	S.corneum	True thickness		Total thickness	S.corneum	True thickness		Total thickness	S.corneum	True thickness		WT	1	1.08268	1	1	1.01573	0.982304	1.36994	1	1.08336	0.736172	1		1.15405	1	0.767117	1	1.00645	1.00645		Total thickness	S.corneum	True thickness		Total thickness	S.corneum	True thickness		Total thickness	S.corneum
550	396	154		914	446	468		374	188	186		940	276	664		374	128	246		Vav2Onc	4.04996	4.03229	3.42867	3.24971	2.92725	2.84644	2.04688	2.44783	1.9409	1.71766	2.04212	2.3439	1.18295	1.55999	1.48979	1.18054	1.30187	1.09455		374	188	186		940	276	664		604	0
460	282	178		968	400	568		348	150	198		1044	416	628		286	84	202																						348	150	198		1044	416	628		420	0
452	264	188		980	418	562		392	192	200		812	100	712		466	274	192			Rac1					RhoA					Cdc42									392	192	200		812	100	712		824	366
504	294	210		634	254	380		390	174	216		820	224	596		412	120	292		Control	1	1.00044	1.10685	1	1.01341	1	1.03629	0.943412	0.953325	1	1	0.7091	0.85012							390	174	216		820	224	596		860	250
344	184	160		1150	666	484		342	166	176		1234	398	836		800	506	294		Vav2onc	2.723	2.37718	2.88293	2.85505	2.19327	1.70555	1.63401	1.98224	1.76249	1.81743	1.03068	0.985855	1.01231							342	166	176		1234	398	836		1054	636
564	350	214		1174	687	487		436	134	302		1066	168	898		482	196	286		Vav2onc(E200A)	1.10714	1.14808	1.12384			1.06014	0.942976	1.0047			0.903715	0.833333	0.88312							436	134	302		1066	168	898		928	478
556	400	156		886	452	434		354	136	218		1090	190	900		450	300	150		Rac1F28L	4.37152	3.56881	4.27246	4.05343	4.31311	1.20892	1.03784	0.899215	1.02726	0.825692	1.58282	1.1089	1.37892							354	136	218		1090	190	900		752	282
410	234	176		712	246	466		334	164	170		1072	360	712		1050	690	360		RhoAF30L	1.29878	1.28354	1.1324	1.13708	1.04278	4.42561	2.77916	4.17307	4.19414	3.48162	1.46932	1.02232	1.23512							334	164	170		1072	360	712		974	480
496	318	178		882	400	482		348	198	150		966	252	714		836	488	348		Cdc42F28L	1.30139	1.32796	1.30984			1.11146	1.04251	1.07542			2.61861	2.89605	2.75612							348	198	150		966	252	714		934	510
762	556	206		702	202	500		512	185	327		876	210	666																										512	185	327		876	210	666		832	246
292	104	188		642	192	450		378	94	284		1078	356	722																										378	94	284		1078	356	722		662	74
284	108	176		924	400	524		576	222	354		1200	436	764																										576	222	354		1200	436	764		774	268
								564	272	292		960	262	698																										564	272	292		960	262	698		1060	424
								766	450	316																														766	450	316						1106	395
								632	318	314																														632	318	314						1316	578
								398	190	208																														398	190	208						1176	537
								336	208	128																														336	208	128
[truncated: 10 more columns]

## Sheet: Fig. 3S
Panel A											Panel F
WT	Vav2Onc		Control	Vav2Onc	Vav2Onc(E200A)	Rac1F28L	RhoAF30L	Cdc42F28L	Rac1F28L + RhoAF30L			S. basale		S. corneum
3.91	18.04		1.91	9.44	1.56	5.06	3.03	3.2	7.03			Mean	SEM	Mean	SEM
3.55	17.86		1.81	4.04	2.08	5.53	4.55	2.55	5.64		Control - V	222.588	15.9565	212.412	20.918
1.42	13.38		2.53	5.86	1.93	4.58	4.27	3.01	7.85		OncoVav2 - V	701.636	29.0587	298.182	32.8868
1.96	18.83		1.96	8.56	1.75	4.98	3.69	2.84	6.36		OncoVav2E200A - V	243.333	19.8001	305.555	49.641
3.01	15.23		2.01	8.53	1.78	5.12	3.41	2.6	7.12		Rac1F28L - V	467	36.2861	365.25	59.513
											Pak1T423E - V	515.2	49.8364	344.533	38.4418
											RhoAF30L - V	389.286	35.1546	181.429	79.0873
											Rac1F28L RhoAF30L - V	793.333	27.6637	240	42.3399
											Control - F	227.125	9.0475	117.5	15.9062
											OncoVav2 - F	250.308	12.4026	140.308	16.0414
											OncoVav2E200A - F	266.667	22.9051	131	16.1369
											Rac1F28L - F	224	13.6005	185.231	22.9978
											Pak1T423E - F	212	13.6137	268.667	76.038
											RhoAF30L - F	369.286	35.1546	161.429	79.0873
											Rac1F28L RhoAF30L - F	446	43.1546	122.3	25.52
											Control - Y	210	12.53	79.6667	10.6667
											OncoVav2 - Y	361.677	13.1849	300.783	55.0607
											OncoVav2E200A - Y	236	10.0167	120.333	12.8106
											Rac1F28L - Y	356.3	16.5151	110.267	14.6491
											Pak1T423E - Y	356.84	18.584	255.613	24.4487
											RhoAF30L - Y	60.4433	5.82037	114.69	12.8613
											Rac1F28L RhoAF30L - Y	392.54	23.606	196.337	14.3094

## Sheet: Fig. 5
Panel D
WT	OncoVav2		Sample	Gapdh		Gene (Nanog)		delta P36	delta gene	delta delta	QR
28	69		Feeders-1	18.18		30.97		0	0	0	1
21	50		Feeders-2	18.59		31.01		0.41	0.04	-0.37	1.29235
18	55		Feeders-3	18.36		30.72		0.18	-0.25	-0.43	1.34723
23	61		iPSC-1	17.86		23.03		-0.32	-7.94	-7.62	196.72
32	64		iPSC-2	17.48		22.72		-0.7	-8.25	-7.55	187.403
26	50		iPSC-3	17.74		22.71		-0.44	-8.26	-7.82	225.972
			iPSC-4	17.91		22.98		-0.27	-7.99	-7.72	210.839

## Sheet: Fig. 6
Panels E-H							Panels J-K
Genotype	Sample	Ratio Luc/Ren	Norm Myc	Norm GFP	Desvest		Myc-cSCC				Myc-oSCC			Myc-TCGA-HPV-				Myc-TCGA-all			Yap-cSCC				Yap-oSCC			Yap-TCGA-HPV-				Yap-TCGA-all
EGFP	Myc	0.477987	0.609527	1			VAV2low	VAV2high		Vav2low	Vav2med	Vav2high		VAV2low	VAV2high		VAV2low	VAV2med	VAV2high		VAV2low	VAV2high		VAV2low	VAV2med	VAV2high		VAV2low	VAV2high		VAV2low	VAV2med	VAV2high
	BV	0.784195					0.474839	0.678529		0.317364	0.536117	0.734346		7543.61	7938.32		8352.33	7676.4	7853.81		0.466605	0.6011		0.656682	0.620328	0.858159		6203.41	6009.22		6902.77	6456.56	6503.45
	Yap	0.11674		1			0.402552	0.398322		0.362503	0.425742	0.933461		7324.67	7784.71		7520.8	7466.8	8122.94		0.369187	0.614611		0.593465	0.520724	0.807066		5535.81	7395.92		6231.73	6073.24	5958.18
	AP1	0.280374		1			0.333936	0.646904		0.481303	0.520254	0.725251		7839.58	8348.41		8420.73	7749.37	7948.36		0.337236	0.72316		0.390138	0.584758	0.756192		6360.47	6058.8		6078.12	5682.48	6562.07
	Srf	0.0454311		1			0.702986	0.893213		0.674239	0.758247	0.537931		8849.02	7632.33		8292.64	7794.68	7342.61		0.736587	0.754765		0.32133	0.581059	0.597841		6949.99	7899.14		7236.92	5508.28	6268.69
							0.386193	0.862124		0.522873	0.32006	0.952588		7376.21	8794.7		8544.44	8279.91	6915.82		0.599515	0.900241		0.530184	0.472888	1		4842.51	7146.09		7699.05	7043.31	7449.72
OncoVav2	Myc	0.694444	1.88912	3.09933	0.35		0.145458	1		0.429067	0.841611	0.692586		8162.9	8290.7		7543.61	7234.93	8721.5		0.113425	0.925209		0.68664	0.569803	0.612192		6097.34	7527.39		6203.41	5504.1	6247.06
	BV	0.367601					0.204862	0.524629		0.588542	0.972553	0.687409		7131.58	7818.31		7004.97	7969.95	7574.26		0.339824	0.654254		0.627653	0.899126	0.606582		4881.1	5676.44		4084.34	6016.63	5717.31
	Yap	0.947631		8.11744	1.22		0.690037	0.80695		0	0.601105	0.976141		8007.26	7148.2		8366.71	7817.03	7296.36		0.783525	0.740111		0.680253	0.763275	0.921378		6572.93	6573.09		7089.18	6320.1	7594.05
	AP1	0.8775		3.12975	0.39		0.523079	0.83557		0.219819	0.496613	0.864446		7971.22	8411.15		7075.7	8075.78	6931.91		0.551287	0.82241		0.493799	0.545609	0.840905		6454.46	6313.8		4194.85	6208.69	6027.88
	Srf	1.20091		26.4337	5.13		0	0.741292		0.355742	0.87323	0.357806		7276.93	7837.33		7910.04	7834.7	7495.59		0	1		0	0.822035	0.482803		6477.68	6329.44		5070.07	5957.52	5869.29
							0.284803	0.552384		0.625125	0.986481	0.614066		6296.98	7585.15		8773.61	6900.1	8340.39		0.387685	0.756198		0.176752	0.880098	0.736233		4904.19	7445.57		7390.87	5379.61	4114.03
OncoVav2 E200A	Myc	0.184783	0.791486	1.29852	0.17		0.431836	0.328726		0.717151	0.761623	0.837089		7994.36	8040.17		8206.44	8682.28	7858.46		0.538278	0.323939		0.465387	0.801575	0.897978		6184.75	6658.08		6635.19	7958.36	5715.57
	BV	0.233463					0.292222	0.938928		0.553453	0.507056	0.877352		7612.05	7478.61		5929.09	7738.61	8392.41		0.412044	0.805116		0.490692	0.46673	0.822921		5998.12	5881.93		3495.94	7260.2	7477.17
	Yap	0.31982		2.73959	0.47		0.541941	0.546915		0.672475	0.574941	0.712151		8245.55	7718.46		8922.58	8237.48	7470.48		0.63982	0.586518		0.747143	0.698576	0.80765		6955.06	6151.89		7551.61	7082.11	5896.97
	AP1	0.40625		1.44896	0.15		0.09	0.390384		0.56478	0.790698	0.787338		7675.95	7724.67		8260.6	8281.53	8028.68		0.67455	0.53524		0.674436	0.819638	0.820799		6428.2	6614.67		6905.69	5497.9	7339.02
	Srf	0.184993		4.07195	0.23		0.718739	0.924059		0.436265	0.649019	0.446825		6728.47	8286.22		8496.3	8784.91	7532.93		0.745105	0.209418		0.761473	0.621562	0.487941		3994.74	5958.18		6471.49	7161.99	6048.01
							0.174126	0.720005		0.118119	0.806266	0.709193		8109.02	7575.99		7324.67	6935.16	8163.15		0.176999	0.871097		0.43035	0.783435	0.648352		5885.05	5869.29		5535.81	5058.41	6943.52
pMIEG	Myc	0.13352	2.85918	1			0.519703	0.185257		0.64084	0.635923	0.754803		8644.67	7296.36		7972.6	8057.55	7642.31		0.688052	0.266001		0.423623	0.782962	0.748212		6112.14	5896.97		6340.34	6878.18	6856.13
	BV	0.0466987					0.749657	0.82987		0.110057	0.470195	0.592369		8049.44	7858.46		7810.24	8335.04	7787.98		0.726195	0.817982		0.255895	0.428728	0.73667		6902.65	6139.94		6505.77	6351.03	6940.51
	Yap	0.0506647		1			0.615804	0.826722		0.515966	0.309104	0.6236		7410.73	7642.31		8767.68	7547.52	8110		0.536953	0.788088		0.648195	0.402861	0.569843		5240.1	7049.08		7195	4257.27	6139.94
	AP1	0.0590424		1						0.500717	0.742739	0.710221		6915.18	8228.97		8270.18	7014.59	7998.3					0.353424	0.603428	0.708168		4699.26	6379.87		7251.02	5161	5368.98
	Srf	0.147643		1						0.563447	0.554372	0.561481		6880.78	8159.82		8354.29	7930.94	8228.97					0.425734	0.592383	0.498926		4487.97	7437.55		6640.42	6625.29	6127.26
										0.673795	0.580823	0.806162		8399.35	8307.41		7509.42	7676.49	8020.08					0.550738	0.553979	0.777938		7201.18	5886.48		4698.27	5815.47	5956
RhoA F30L	Myc	0.114588	4.99743	1.74785	0.21					0.508941	0.713513	0.790864		8700.23	7996.48		8383.83	8248.74	8159.82					0.597098	0.612579	0.767679		7234.09	6730.18		7335.23	6103.01	7049.08
	BV	0.0229294								0.61925	0.492656	0.80708		7353.95	7851.09		7839.58	8596.6	7291.34					0.641605	0.574965	0.755692		5690.89	7107.99		6360.47	7453.13	6034.36
	Yap	0.198349		3.91493	0.43					0.430244	0.679719	0.631601		7863.17	7900.26		7582.7	8345.76	7948.99					0.490292	0.582266	0.734604		4967.89	6123.31		6166.89	6584.63	6379.87
	AP1	0.242172		4.10167	0.73					0.463524	0.560583	0.875418		7867.64	8586.71		8341.63	8171.47	7943.06					0.443057	0.654749	0.641764		7139.72	6948.19		6844.32	6878.12	5647.2
	Srf	2.11605		14.3322	0.18					0.407751	0.227629	0.791575		7095.64	8017.75		8273.74	7218.44	7804.57					0.521886	0.348417	0.720748		5757.5	7125.87		7063.52	5139.66	6598.14
										0.540521	0.577748	0.842632		8365.46	7932.86		8849.02	7617.6	8133.31					0.637378	0.558768	0.66876		7279.96	5648.08		6949.99	6370.15	6535.83
Rac1 F28L	Myc	0.216607	6.48568	2.26837	0.29					0.605305	0.684266	0.527218		8211.07	7525.71		8282.35	6863.32	7915.46					0.382908	0.720656	0.579286		7189.5	5894.05		6598.97	4781.23	6857.32
	BV	0.0333978								0.448773	0.525743	0.800943		7738.61	7547.7		7736.57	8120.47	8090.8					0.622412	0.561086	0.701745		7260.2	7858.56		6234.81	7282.64	6675.37
	Yap	0.290124		5.72635	0.57					0.436689	0.261092	0.408747		6935.16	8531.85		7705.91	7934.53	8307.41					0.657293	0.351996	0.541247		5058.41	6442.77		6016.67	7110.82	6704.26
	AP1	0.16036		2.71601	0.37					0.499708	0.649059	0.904322		8345.76	8176.92		8870.61	8218.58	7522.79					0.421494	0.758868	0.847144		6584.63	7013.24		7138.02	7376.89	6829.75
	Srf	3.28007		22.2162	2.94					0.469809	0.31635	0.594408		6073.92	8820.37		7634.72	8296.78	8052.64					0.346533	0.270202	0.69004		4318.84	6403.89		5686.59	5975.86	7437.55
										0.616289	0.826507	0.629534		6946.2	7687.12		7690.21	8274.04	8434.92					0.409233	0.785135	0.582685		4809.49	6743.45		6001.62	6190.23	5284.44
Cdc42 F28L	Myc	0.191036	4.11272	1.43842	0.2					0.534934	0.477657	0.268503		7101.93	8413.82		8352.28	7766.29	8410.01					0.423945	0.416353	0.544113		6969.03	6893.13		7347.26	6493.63	7645.09
	BV	0.0464501								0.835941	0.377049	0.607759		7291.56	8190.36		6615.27	7032.02	8223.02					0.472719	0.218359	0.676406		5374.7	6587.62		4195.57	5330.91	6881.54
	Yap	0.151598		2.99218	0.51					0.43843	0.408899	0.579948			8280.1		7655.47	6073.92	8403.05					0.55361	0.452859	0.686784		5809.41	6767.85		5795.43	4318.84	7544.95
	AP1	0.194076		3.28706	0.62					0.625518	0.41366	0.749368			7699.59		7689.95	8502.47	8903.68					0.729053	0.505627	0.726845			7416.67		6171.2	6788.46	5336.27
	Srf	1.63559		11.078	1.37					0.187197	0.327083	0.591436			8278.67		8158.79	7841.48	8250.3					0.292724	0.351042	0.63725					6505.76	6840.62	7440.87
										0.294725	0.598956	0.677603					8482.27	8685.22	7033.06					0.520575	0.512369	0.789863					7113.33	7187.36	6759.22
Rac+Rho FL	Myc	0.422889	9.63623	3.37027	0.31					0.546784	0.429192	0.628538					8373.67	8560.5	7904.3					0.437214	0.644993	0.753825					5152.1	6870.81	7321.3
	BV	0.0438853								0	0.365573	0.67992					7832.24	7616.26	7889.22					0.487286	0.422008	0.73899					6058.25	6050.42	5380.72
	Yap	0.501092		9.89035	1.16					0.557531	0.24493	0.427904					7988.84	7621.21	8069.28					0.456888	0.28751	0.524324					6773.87	5483.54	4540.02
	AP1	0.273375		4.63014	0.39					0.759386	0.536416	0.494005					7626.16	7938.32	7909.53					0.0385229	0.520757	0.548044					5347.78	4809.49	7036.43
	Srf	5.49594		37.2245	5.29					0.116797	0.679421	0.467987					8384.43	8230.97	7779.47					0.599636	0.618963	0.515523					7097.24	5148.17	5747.25
										0.707885	0.68568	0.605947					7613.42	7748.26	7942.23					0.702156	0.65719	0.577008					6199.17	5764.95	7014.61
										0	0.556377	0.67653					8358.08	7858.23	7996.48					0.393182	0.530478	0.571763					7000.4	5629.64	6201.92
										0.120508	0.609282	0.469049					6832.7	7630.11	8309.46					0.645432	0.706869	0.53587					4359.42	5661.75	6742.05
										0.681112	0.46407	0.568381					7781.67	7978.83	8331.96					0.152438	0.571298	0.707344					6310.04	6533.52	5886.48
										0.688508	0.601487	0.659388					8042.62	7480.96	7599.3					0.14058	0.621834	0.667621					6282.14	6489.43	7149.85
										0.6443	0.58475	0.884527					7683.16	7784.71	7799.15					0.548535	0.665613	0.749625					6193.28	6969.03	7213.76
										0.79096	0.489853	0.691423					7826.7	8483.33	7713.36					0.807762	0.620963	0.681353					6325.36	7451.14	5398.82
										0.315388	0.816155	0.656065					7376.21	7301.81	7595.56					0.616272	0.762396	0.595109					4842.51	5113.66	6930.46
										0.601405	0.727755	0.889932					8268.06	7919.4	7964.81					0.787736	0.633689	0.811608					6781.77	6938.47	5835.61
										0.687635	1						8354.55	7101.93	8265.03					0.33519	0.800586						6522.41	5374.7	6058.54
																	7855.54	8250.16	8255.99												6205.51	6278.29	6626.59
																	8162.9	6867.21	7317.4												6097.34	5258.28	6969.79
																	7131.58	7464.3	8348.19												4881.1	5622.65	5750.8
																	7312.41	7926.98	8032.91												5239.13	6962.21	5801.85
																	7758.72	7991.33	8191.16												5624.61	6539.86	6788.29
																	8171.17	8025.75	8061.13												7123.02	5969.66	7320.32
																	7989.94	6946.2	7895.8												6961.43	5809.41	7325.47
																	7482.45	8169.33	8038.64												5284.46	6121.06	6701.56
																	8545.35	8292.14	7851.09												6849.54	6829.34	6714.66
																	8564.84	8494.1	7900.26												6684.34	6415.67	6961.09
																	8073.58	8028.72	8586.71												6427.28	7191.31	6730.18
																	8545.15	8338.32	7891.41												6736.71	6231.96	7107.99
																	6611.28	8590.73	6909.45												4827.76	7635.6	6123.31
																	8498.92	7931.08	8017.52												7446.77	6021.42	6285.28
																	7802.65	7580.68	8427.32												5754.88	5829.41	6457.93
																	7987.2	7302.67	8628.92												6215.78	5105.65	7125.62
																	7699.95	8572.47	8436.75												6474.53	6029.36	5554.88
																	8497.79	7937.85	8032.78												7507.69	6966.02	7642.96
																	8025.87	8100.5	8193.43												4780.01	6194.71	7286.02
																	8165.94	7968.31	8045.85												6718.13	6929.38	6158.69
																	7893.81	8299.06	7759.98												6559.17	6490.7	6566.78
																	7994.79	7291.56	7991.43												6578.86	6009.22	6890.42
																	7873.69	8259.14	8017.75												6623.22	7003.53	6291.7
																	8153.62	8348.41	8302.26												6741.55	7395.92	6703.93
																	8106.68	7847.2	7932.86												6550.64	6581.65	6948.19
																	8208.3	7632.33	7845.87												6116.7	6058.8	6928.11
																	8007.26	7769.99	8185.96												6572.93	5858.4	7125.87
																	8036.29	7752.47	7637.91												5978.04	6079.2	6653.98
																	7971.22	7372	8698.26												6454.46	5516.82	6706.23
																	7329.99	7823.16	8172.9												4785.98	6449.08	5925.29
																	7276.93	8485.56	7961.39												6477.68	7003.1	6523.92
																	6296.98	7876.17	8346.51												4904.19	6992.67	6699.61
																	7173.48	7994.63	8235.89												5622.42	5980.6	6721.46
																	7994.36	7520.53	8421.3												6184.75	5871.56	6804.29
																	7612.05	7884.41	7531.93												5998.12	6314.57	6589.89
																	8245.55	8355.82	7787.56												6955.06	7040.42	7701.37
																	8224.21	8090.16	8334.82												7088.49	6581.46	6034.86
																	8756.74	8794.7	8522.37												6574.47	7899.14	6853.23
																	7434.81	8278.21	8595.41												5834.99	7790.54	7326.64
																	8322.33	7794.96	8248.23												6567.7	5455.78	6800.73
																	8134.2	8467.49	8354.01												7107.1	7364.47	6663.23
																	8417.49	7390.16	8454.83												6982.82	6164.9	6363.56
																	7675.95	7938.95	8122.6												6428.2	5593.27	6876.58
																	7885.96	7672.45	9190.55												6152.67	5895.97	6289.47
																	7966.9	8299.48	7525.71												6512.19	6787.52	7010.16
																	7202.57	7702.64	7919.4												5022.61	5850.2	7613.52
																	6728.47	7653.67	7598.51												3994.74	6221.14	5648.08
																	9026.38	8140.43	8206.69												7648.94	6898.94	7210.46
																	7796.51	8290.7	8244.16												4689.7	7146.09	6046.8
																	7436.03	7530.87	8480.87												3987.02	6001.34	7812.43
																	8206.21	8177.78	8262.52												6937.9	7104.92	7804.06
																	7073.4	8264.49	7550.55												4859.19	6679.37	7653.66
																	8109.02	7559.99	7547.7												5885.05	6754.43	7343.12
																	8266.04	8329.61	8039.74												7261.65	6345.79	6285.25
																	8644.67	7637.85	8305.23												6112.14	6666.27	5894.05
																	8292.06	7990.71	7685.64												5701.35	6771.73	6724.96
																	8401.5	7990.67	8249.83												6665.88	7352.39	6566.11
																	7837.79	7728.79	8264.19												6462.94	6406.68	6575.33
																	8303.78	7596	8201.65												6394.35	6026.74	6810.37
																	7941.95	7589.42	8083.31												6083.11	6484.01	6072.44
																	8049.44	7818.31	8008.5												6902.65	7527.39	7299.31
																	7410.73	8269.3	7615.35												5240.1	5742.49	5528.71
																	6915.18	7607.1	8531.85												4699.26	6116.59	6095.52
																	7700.94	8206.48	8075.05												6119.17	7327.17	5941.92
																	7550.39	8676.15	7523.9												5148.79	7318.93	7858.56
																	8331.69	7148.2	8176.92												7035.83	5676.44	6518.72
																	8164.61	8483	8044.92												6711.23	7183.49	5477.06
																	8411.06	8411.15	8314.69												6583.96	6573.09	6442.77
																	7464.43	7696.76	8070.43												5129.04	6065.48	7305.01
																	7526.8	7911.85	7996.79												6413.03	5681.93	7578.61
																	6880.78	8599.5	8820.37												4487.97	6359.77	5960.85
																	7662.73	8137.36	8474.19												5998.53	7411.13	6764.69
																	7243.77	8321.87	7687.12												5707.4	6824.39	7013.24
																	8665.5	8368.95	8473.47												7246.82	7102.93	7062.08
																	8399.35	7837.33	8418.62												7201.18	6313.8	6403.89
																	7858.28	7483.65	8527.88												5992.27	5919.61	7225.15
																	8700.23	7808.74	7760.33												7234.09	6489.3	7847.4
																	8112.75	7870.02	8413.82												6258.52	5757.7	7562.4
																	7628.19	8498.28	8560.52												5871.51	7680.76	6729.8
																	8401.83	8336.61	8190.36												5348.25	6666.54	6743.45
																	8385.47	7579.53	8498.17												6496.14	6262.26	7703.04
																	7963.68	7826.21	7650.14												6131.98	6825.88	6893.13
																	8337.99	8716.08	8501.06												7475.57	7305.89	7760.78
																	9001.13	8384.69	8720.89												7747.52	5156.26	6469.27
																	8308.09	8393.74	7642.08												5424.46	7381.91	7404.61
																	7741.21	7585.15	8300.53												6165.93	6329.44	7418.56
																	7836.82	8242.01	7741.9												4958.47	7174.35	6559.36
																	7961.07	8411.36	8103.09												6420.34	6990.83	7465.79
																	7353.95	8225.73	7859.45												5690.89	5235.11	6000.33
																	8054.17	8040.17	7879.69												6945.37	7445.57	7228.51
																	7848.28	8122.57	8222.9												6066.57	6957.1	6753.68
																	7202.65	8641.11	7684.94												5055.66	6121.31	5764.54
																	7093.45	7543.56	7549.59												4866.25	6299.8	7310.19
																	8561.63	7848.42	8280.1												7417.25	6056.04	6562.99
																	8013.45	7478.61	8128.44												6186.97	6658.08	6691.76
																	7863.17	8479.1	7923.61												4967.89	7135.2	6587.62
																	7867.64	7768.86	8346.34												7139.72	6680.57	7336.23
																	8205.02	7956.27	7557.21												7279.35	6333.82	7055.61
																	7990.8	8094.38	8639.67												7157.65	6910.85	7945.1
																	8039.88	7174.23	7699.59												6747.64	5125.36	6506.51
																	8013.16	7876.37	8826.09												6616.46	6110.27	8104.31
																	7568.45	8437.9	8383.18												5437.7	7514.34	6767.85
																	7095.64	8249.11	7741.97												5757.5	6220.7	7922.76
																	8147.19	8407.05	7848.15												6894.03	7110.17	6606.95
																	8315.27	7718.46	8278.67												6430.73	5881.93	6763.46
																	8061.95	7594.48	7508.6												6307.12	5523.35	7615.63
																	7608.65	7724.67	8430.17												5849.7	6151.89	7416.67
																	8365.46	8288.32	7697.81												7279.96	7466.86	6148.3
																	7971.79	8286.22	8112.51												6506.06	6614.67	7854.62
																	8211.07	8366.89	7318.43												7189.5	5750.67	6449.63
																	8174.37	7969.09	8367.12												7539.11	6300.24	7192.73
																	8582.14	8272.25	7634.9												7608.58	7022.53	5729.3
																	8492.05	8275.35	7878.57												7259.26	7204.34	6403.08
																	8347.85	7782.8	8398.94												7139.09	6500.04	6826.88
																	8189.18	7464.84	8266.68												6562.88	5939.1	6652
																	7875.25	8191.29	8164.22												5354.17		6995.57
																	7575.99																7247.94
																	7330.31																5913.98

## Sheet: Fig. 5S
Panel B
c-Fos
Control	Vav2Onc	Vav2Onc(E200A)	Rac1F28L	RhoAF30L	Cdc42F28L	Rac1F28L + RhoAF30L	c-Myc
2.64	14.1	1.77	11.02	5.97	5.2	13.08	12.18
3.32	19.92	4.45	9.97	7.85	5.03	19.03	14.28
4.31	18.08	4.9	9.67	6.88	3.1	16.2	15.52
3.53	14.33
5.23	16.37
2.52	15.48
	19.44
c-Myc
Control	Vav2Onc	Vav2Onc(E200A)	Rac1F28L	RhoAF30L	Cdc42F28L	Rac1F28L + RhoAF30L	c-Myc
3.87	24.69	4.21	10.37	7.22	5.96	24.45	27
3.22	16.79	5.11	11.79	8.01	6.43	13.46	22.71
4.37	17.23	4.02	8.75	7.55	6.6	13.23	16.74
5.87	22.56					17.13	22.68
2.77	17.62
	17.02
	15.07
Cyclin D1
Control	Vav2Onc	Vav2Onc(E200A)	Rac1F28L	RhoAF30L	Cdc42F28L	Rac1F28L + RhoAF30L	c-Myc
3.25	29.48	7.23	18.63	12.55	6.09	24.76	33.14
6.76	37.24	5.03	20.4	17.95	11.66	33	27.49
7.45	33.93	6.12	19.81	15.32	8.9	28.73	24.75
						38.61
						31.53
Yap
Control	Vav2Onc	Vav2Onc(E200A)	Rac1F28L	RhoAF30L	Cdc42F28L	Rac1F28L + RhoAF30L	c-Myc
29.24	86.79	35.47	78.38	51.1	38.92	91.55	95.94
30.18	97.17	26.36	71.31	55.9	37.53	94.11	97.19
25.02	92.7	35.61	80.89	63	45.47	91.84	88.91
33.3	88.29
30.32	86.47
	93.81

## Sheet: Fig. 7
Panel B						Panel C
	S. cellulare		S. corneum			Myc reporter
	Mean	SEM	Mean	SEM			EGFP			Vav2Onc			Vav2Onc(E200A)
Control - V	237.588	16.9565	202.412	19.918		Basal reporter	0.965845	0.949605	1.08455	0.954263	0.992492	1.05324	0.965845	0.992492	1.08455
OncoVav2 - V	721.538	26.3469	280.615	28.9928		Vehicle	1.73663	1.44587	1.51711	3.2735	3.16555	3.26112	1.75148	1.95722	1.70026
c-Myc - V	745.333	24.8842	300.111	11.3633		F4 (500 nM)	0.754666	0.819181	0.930329	1.54615	1.71391	1.73663	0.929393	0.975714	0.974512
Rac1F28L RhoAF30L - V	823.333	27.6637	260.981	42.3399		1A116 (1 uM)	1.09415	1.07025	1.27315	2.47073	2.358	2.5453	0.966471	1.1969	0.979601
Control - F4	217.637	14.8712	278.661	31.9723		FRAX597 (200 nM)	1.50529	1.34861	1.28972	2.54369	2.97287	2.66854	1.52354	1.67395	1.39706
OncoVav2 - F4	23.8128	18.0912	280.971	35.0823		VP (200 nM)	1.18397	1.18908	1.21166	2.08017	2.01918	2.18617	1.31616	1.42267	1.13498
c-Myc - F4	225.482	13.8756	295.812	29.0923
Rac1F28L RhoAF30L - F4	220.812	17.9255	253.091	28.7731
						Yap reporter
							EGFP			Vav2Onc			Vav2Onc(E200A)
	S. cellulare		S. corneum			Vehicle	1	0.935698	0.976884	10.9063	9.26974	10.8564	1.75148	1.95722	1.70026
	Mean	SEM	Mean	SEM		F4 (500 nM)	0.748964	0.783861	0.778906	5.9095	6.73372	6.54113	0.629393	0.675714	0.774512
Control - V	305.6	45.134	144.2	16.2842		1A116 (1 uM)	0.492451	0.492906	0.494754	3.93801	3.54566	4.1855	0.666471	0.596903	0.679601
OncoVav2 - V	714.4	14.0027	354.2	52.4862		FRAX597 (200 nM)	1.05324	1.02783	0.793836	8.48015	7.94917	8.69473	1.02354	0.973951	0.997061
c-Myc - V	720.6	42.3698	296.8	35.783		VP (200 nM)	0.30605	0.334019	0.28987	2.2847	2.83152	2.57365	0.416163	0.42267	0.434983
Rac1F28L RhoAF30L - V	821.8	30.9504	414.4	26.3406
Control - VP	205.8	43.9252	197	33.3673
OncoVav2 - VP	285.6	57.3167	816	98.9023
c-Myc - VP	256.75	26.3102	319	23.9426
Rac1F28L RhoAF30L - VP	315.75	77.1669	802	80.5124

[truncated: 6 more sheets: Fig. 8, Fig. 9, Fig. 7S, Fig. 8S, Fig. 9S, Fig. 10]
